# Supplementary material for: Chromosome‐scale assembly of the genome of Salix dunnii reveals a male‐heterogametic sex determination system on chromosome 7
Source: Mol Ecol Resour. 2021 Mar 16;21(6):1966–82. doi: 10.1111/1755-0998.13362 (PMC8359994; doi:10.1111/1755-0998.13362)
Supplement: Supplementary file 2 — Table S1‐24 [file MEN-21-1966-s001.xlsx]

## Sheet: S1
					Table S1 Details of plant materials used in this study.
Genus	species	ID	Gender	Ploidy level	Mean	CV(%)	origin country	state/province	city/region	collector(s)	altitude [m]	latitude [N]	longitude [E]	Date	materials for DNA	materials for RNA	SRA accession for resequencing	Genome assembly and annotation	GWAS	Fst	CQ
Salix	dunnii	FAFU-HL-1	female	2X	15797	5.45	China	Fujian	Fuzhou	Li He, Siwen Zeng	11	26.0898	119.234	multiple times	leaves	catkin (SAMN16547681), leaves (SAMN16547680), stem (SAMN16547682), and root (SAMN16547683)		Yes, SAMN16547677 (Illumina short reads), SAMN16547678 (Oxford Nanopore Technologies (ONT) long reads), SAMN16547679 (Hi-C reads)
Salix	dunnii	FK-GDC-28	male				China	Fujian	Sha County	Siwen Zeng	206	26.4345	117.638	2019.4.13	leaves	catkin (SAMN16547685) and leaves (SAMN16547684)	SAMN16547694		yes	yes	yes
Salix	dunnii	FK-GDC-29	male				China	Fujian	Sha County	Siwen Zeng	204	26.4248	117.638	2019.4.13	leaves	catkin (SAMN16547687)and leaves (SAMN16547686)	SAMN16547695		yes	yes	yes
Salix	dunnii	FK-GDC-30	female				China	Fujian	Sha County	Siwen Zeng	204	26.4353	117.648	2019.4.13	leaves	catkin (SAMN16547689) and leaves (SAMN16547688)	SAMN16547696		yes	yes	yes
Salix	dunnii	FK-GDC-31	female				China	Fujian	Sha County	Siwen Zeng	204	26.4248	117.638	2019.4.13	leaves	catkin (SAMN16547691) and leaves (SAMN16547690)	SAMN16547697		yes	yes	yes
Salix	dunnii	FK-GDC-32	male				China	Fujian	Sha County	Siwen Zeng	206	26.4243	117.638	2019.4.13	leaves	catkin (SAMN16547693) and leaves (SAMN16547692)	SAMN16547698		yes	yes	yes
Salix	dunnii	FK-GDC-33	female				China	Fujian	Sha County	Siwen Zeng	207	26.4328	117.632	2019.4.13	leaves		SAMN16547699		yes	yes	yes
Salix	dunnii	FK-GDC-34	female				China	Fujian	Sha County	Siwen Zeng	213	26.4327	117.632	2019.4.13	leaves		SAMN16547700		yes	yes	yes
Salix	dunnii	FK-GDC-35	female				China	Fujian	Sha County	Siwen Zeng	214	26.4325	117.632	2019.4.13	leaves		SAMN16547701		yes	yes	yes
Salix	dunnii	FK-GDC-36	male				China	Fujian	Sha County	Siwen Zeng	218	26.4324	117.632	2019.4.13	leaves		SAMN16547702		yes	yes	yes
Salix	dunnii	FK-GDC-37	female				China	Fujian	Sha County	Siwen Zeng	220	26.4322	117.632	2019.4.13	leaves		SAMN16547703		yes	yes	yes
Salix	dunnii	FK-GDC-38	female				China	Fujian	Sha County	Siwen Zeng	222	26.4284	117.634	2019.4.13	leaves		SAMN16547704		yes	yes	yes
Salix	dunnii	FK-GDC-39	male				China	Fujian	Sha County	Siwen Zeng	223	26.4281	117.636	2019.4.13	leaves		SAMN16547705		yes	yes	yes
Salix	dunnii	FK-GDC-40	female				China	Fujian	Sha County	Siwen Zeng	212	26.4268	117.639	2019.4.13	leaves		SAMN16547706		yes	yes	yes
Salix	dunnii	FK-GDC-41	male				China	Fujian	Sha County	Siwen Zeng	204	26.4269	117.639	2019.4.13	leaves		SAMN16547707		yes	yes	yes
Salix	dunnii	FK-GDC-42	female				China	Fujian	Sha County	Siwen Zeng	214	26.4239	117.637	2019.4.13	leaves		SAMN16547708		yes	yes
Salix	dunnii	FK-GDC-43	male				China	Fujian	Sha County	Siwen Zeng	205	26.425	117.638	2019.4.13	leaves		SAMN16547709		yes	yes	yes
Salix	dunnii	FK-GDC-44	female				China	Fujian	Sha County	Siwen Zeng	203	26.4242	117.638	2019.4.13	leaves		SAMN16547710		yes	yes	yes
Salix	dunnii	FK-GDC-45	male				China	Fujian	Sha County	Siwen Zeng	201	26.4239	117.638	2019.4.13	leaves		SAMN16547711		yes	yes	yes
Salix	dunnii	FK-GDC-46	male				China	Fujian	Sha County	Siwen Zeng	197	26.424	117.639	2019.4.13	leaves		SAMN16547712		yes	yes	yes
Salix	dunnii	FK-GDC-47	male				China	Fujian	Sha County	Siwen Zeng	193	26.4242	117.64	2019.4.13	leaves		SAMN16547713		yes	yes	yes
Salix	dunnii	WYS-F-1	female				China	Fujian	Wuyishan	Siwen Zeng	208	27.7724	118.034	2019.4.14	leaves		SAMN16547714		yes	yes	yes
Salix	dunnii	WYS-F-2	female				China	Fujian	Wuyishan	Siwen Zeng	208	27.7726	118.034	2019.4.14	leaves		SAMN16547715		yes	yes	yes
Salix	dunnii	WYS-F-3	female				China	Fujian	Wuyishan	Siwen Zeng	206	27.7725	118.034	2019.4.14	leaves		SAMN16547716		yes	yes
Salix	dunnii	WYS-F-4	female				China	Fujian	Wuyishan	Siwen Zeng	209	27.7715	118.033	2019.4.14	leaves		SAMN16547717		yes	yes	yes
Salix	dunnii	WYS-F-5	female				China	Fujian	Wuyishan	Siwen Zeng	205	27.7716	118.033	2019.4.14	leaves		SAMN16547718		yes	yes	yes
Salix	dunnii	WYS-F-6	female				China	Fujian	Wuyishan	Siwen Zeng	207	27.7723	118.033	2019.4.14	leaves		SAMN16547719		yes	yes	yes
Salix	dunnii	WYS-F-7	female				China	Fujian	Wuyishan	Siwen Zeng	205	27.7723	118.033	2019.4.14	leaves		SAMN16547720		yes	yes	yes
Salix	dunnii	WYS-F-8	female				China	Fujian	Wuyishan	Siwen Zeng	210	27.7725	118.034	2019.4.14	leaves		SAMN16547721		yes	yes	yes
Salix	dunnii	WYS-F-9	female				China	Fujian	Wuyishan	Siwen Zeng	212	27.7726	118.034	2019.4.14	leaves		SAMN16547722		yes	yes	yes
Salix	dunnii	WYS-F-10	female				China	Fujian	Wuyishan	Siwen Zeng	208	27.7725	118.034	2019.4.14	leaves		SAMN16547723		yes	yes	yes
Salix	dunnii	WYS-M-2	male				China	Fujian	Wuyishan	Siwen Zeng	210	27.7726	118.034	2019.4.14	leaves		SAMN16547724		yes	yes	yes
Salix	dunnii	WYS-M-3	male				China	Fujian	Wuyishan	Siwen Zeng	209	27.7724	118.034	2019.4.14	leaves		SAMN16547725		yes	yes	yes
Salix	dunnii	WYS-M-5	male				China	Fujian	Wuyishan	Siwen Zeng	205	27.7717	118.033	2019.4.14	leaves		SAMN16547726		yes	yes	yes
Salix	dunnii	WYS-M-6	male				China	Fujian	Wuyishan	Siwen Zeng	208	27.7724	118.033	2019.4.14	leaves		SAMN16547727		yes	yes	yes
Salix	dunnii	WYS-M-7	male				China	Fujian	Wuyishan	Siwen Zeng	206	27.7724	118.034	2019.4.14	leaves		SAMN16547728		yes	yes	yes
Salix	dunnii	WYS-M-8	male				China	Fujian	Wuyishan	Siwen Zeng	207	27.7725	118.034	2019.4.14	leaves		SAMN16547729		yes	yes	yes
Salix	dunnii	WYS-M-9	male				China	Fujian	Wuyishan	Siwen Zeng	208	27.7725	118.034	2019.4.14	leaves		SAMN16547730		yes	yes	yes
Salix	dunnii	WYS-M-10	male				China	Fujian	Wuyishan	Siwen Zeng	207	27.7725	118.034	2019.4.14	leaves		SAMN16547731		yes	yes	yes
Salix	integra	HL1910-1	male	2X	20344	6.04	China	Zhejiang	Linan, Qianqingtang	Li He, Fang He, Jing Ma	1110	30.3076	119.116	2019.10.2	leaves

## Sheet: S2
Table S2 Assembly statistics of different methods.
Assembly method	Assembled genome size	Assembled contig number	N50 length	L50 number	Maximum contig length
SMARTDENOVO	366Mb	450	4.9Mb	20	17.3Mb
WTDBG2	296Mb	6,880	104Kb	500	4.0Mb
Corrected by CANU + SMARTDENOVO (-k 20)	333Mb	100	10.1Mb	13	17.4Mb
Corrected by CANU + WTDBG2	343Mb	1,307	3.0Mb	28	15.5Mb

## Sheet: S3
Table S3 Genome datasets used in the paper.
Taxa	Version	URL	Reference
Arabidopsis thaliana	TAIR10	https://genome.jgi.doe.gov/portal/pages/dynamicOrganismDownload.jsf?organism=Athaliana	Lamesch et al. 2012	used for Gene annotation, identify homologs gene with chromosome 7 of Salix dunnii
Populus trichocarpa	v3.0	https://genome.jgi.doe.gov/portal/pages/dynamicOrganismDownload.jsf?organism=Ptrichocarpa	Tuskan et al. 2006	used for Gene annotation
Salix purpurea	v1.0	https://genome.jgi.doe.gov/portal/pages/dynamicOrganismDownload.jsf?organism=Spurpurea	Zhou et al. 2018	used for Gene annotation
Salix suchowensis	v4.1	http://popgenie.org/	Dai et al. 2014	used for Gene annotation，used for phylogeny
Salix brachista	the version is Chen et al. used in Chen et al. 2019	https://www.ncbi.nlm.nih.gov/assembly/GCA_009078335.1	Chen et al. 2019	used for phylogeny
Salix viminalis	the version is Almeida et al. used in Almeida et al. 2019	requested from the first author Pedro Almeida	Almeida et al. 2019	used for phylogeny
Salix purpurea	v5.1	https://genome.jgi.doe.gov/portal/pages/dynamicOrganismDownload.jsf?organism=Spurpurea	Zhou et al. 2020	identify homologs gene with chromosome 7 of Salix dunnii，used for phylogeny
Populus trichocarpa	v4.1	https://genome.jgi.doe.gov/portal/pages/dynamicOrganismDownload.jsf?organism=Ptrichocarpa		identify homologs gene with chromosome 7 of Salix dunnii，used for phylogeny
		Almeida P, Proux-Wera E, Churcher A, Soler L, Dainat J, Pucholt P, Nordlund J, Martin T, Ronnberg-Wastljung AC, Nystedt B, Berlin S and Mank JE (2020) Genome assembly of the basket willow, Salix viminalis, reveals earliest stages of sex chromosome expansion. BMC BIOL 18:78.
		Chen JH, Huang Y, Brachi B, Yun QZ, Zhang W, Lu W, Li HN, Li WQ, Sun XD, Wang GY, He J, Zhou Z, Chen KY, Ji YH, Shi MM, Sun WG, Yang YP, Zhang RG, Abbott RJ and Sun H (2019) Genome-wide analysis of Cushion willow provides insights into alpine plant divergence in a biodiversity hotspot. NAT COMMUN 10:5230.
		Dai X, Hu Q, Cai Q, Feng K, Ye N, Tuskan GA, Milne R, Chen Y, Wan Z, Wang Z, Luo W, Wang K, Wan D, Wang M, Wang J, Liu J and Yin T (2014) The willow genome and divergent evolution from poplar after the common genome duplication. CELL RES 24:1274–1277.
		Lamesch P, Berardini TZ, Li D, Swarbreck D, Wilks C, Sasidharan R, Muller R, Dreher K, Alexander DL, Garcia-Hernandez M, Karthikeyan AS, Lee CH, Nelson WD, Ploetz L, Singh S, Wensel A and Huala E (2012) The Arabidopsis Information Resource (TAIR): improved gene annotation and new tools. NUCLEIC ACIDS RES 40:D1202-D1210.
		Tuskan GA, Difazio S, Jansson S, Bohlmann J, Grigoriev I, Hellsten U, Putnam N, Ralph S, Rombauts S, Salamov A, Schein J, Sterck L, Aerts A, Bhalerao RR, Bhalerao RP, Blaudez D, Boerjan W, Brun A, Brunner A, Busov V, Campbell M, Carlson J, Chalot M, Chapman J, Chen GL, Cooper D, Coutinho PM, Couturier J, Covert S, Cronk Q, Cunningham R, Davis J, Degroeve S, Dejardin A, Depamphilis C, Detter J, Di…
		Zhou R, Macaya-Sanz D, Rodgers-Melnick E, Carlson CH, Gouker FE, Evans LM, Schmutz J, Jenkins JW, Yan J, Tuskan GA, Smart LB and DiFazio SP (2018) Characterization of a large sex determination region in Salix purpurea L. (Salicaceae). MOL GENET GENOMICS 293:1437–1452.
		Zhou R, Macaya-Sanz D, Carlson CH, Schmutz J, Jenkins JW, Kudrna D, Sharma A, Sandor L, Shu S, Barry K, Tuskan GA, Ma T, Liu J, Olson M, Smart LB and DiFazio SP (2020) A willow sex chromosome reveals convergent evolution of complex palindromic repeats. GENOME BIOL 21:38.

## Sheet: S4
Table S4 Length statistics of the final reference genome of Salix dunnii.
Chromosome-scale scaffolds	Lengths(bp)
chr01	17867084
chr02	19152503
chr03	16656645
chr04	18081761
chr05	19009105
chr06	21340321
chr07	15272728
chr08	14662095
chr09	10824835
chr10	17527718
chr11	16202694
chr12	12794882
chr13	15149308
chr14	13179097
chr15	13810147
chr16	35891562
chr17	15930369
chr18	14718550
chr19	17280736
Organelles	Lengths(bp)
Mt	711422
Pt	155620
Contigs	Lengths(bp)
ctg22	466704
ctg24	199516
ctg27	515919
ctg42	68494
ctg43	94036
ctg54	233156
ctg59	148749
ctg63	143661

## Sheet: S5
Table S5 Statistics of the Oxford Nanopore Technologies (ONT) datasets.
	Raw data (bp)
Base number (bp)	71813169024
Read number	6188191
Maximum length	220962
Minimum length	34
Mean length	11604
Median length	3233
N50	35278
L50	677589

## Sheet: S6
			Table S6 Details of DNA-seq and RNA-seq datasets used for assembly and annotation.
Data	Purpose	Tissue	Platform	Library insert size	Read length (average)	Clean reads (million)	Clean Bases(Gb)	Base coverage
Hi-C DNA-seq (scaffolding)	Genome assembly scaffolding	leaves	Illumina Hiseq X	300-500 bp	150 bp	364.416	54.662	~140 x
WGS DNA-seq (PCR-free sequence)	Assist Whole-genome assembly	leaves	Illumina NovaSeq	300-500 bp	149.3 bp	388.03	57.923	~150 x
WGS DNA-seq (genome assembly)	Whole-genome assembly	leaves	Oxford Nanopore Technologies PromethION	/	35278 bp (N50)	6.188	71.813	~180 x
RNA-seq	Annotation assistance	leaves, catkin, stem, and root	Illumina Novaseq	300 - 500 bp	149.5 bp	360.886	53.964	/

## Sheet: S7
Table S7 Summary of repeat content of the genome of Salix dunnii.
Family	Element	Number	Length(bp)	Percent(%)	mean length(bp)
LTR		114827	62534523	19.0602	544.598
	Cassandra	63	19826	0.00604286	314.698
	Caulimovirus	601	482615	0.147099	803.02
	Copia	39017	19204204	5.85334	492.201
	ERV1	238	110656	0.0337274	464.941
	Gypsy	74769	42662110	13.0032	570.586
	Pao	139	55112	0.0167979	396.489
LINE		17621	7940953	2.42036	450.653
	CR1	3344	1410062	0.42978	421.669
	I-Jockey	10951	4889632	1.49034	446.501
	L1	1582	1110254	0.3384	701.804
	L2	1744	531005	0.161848	304.475
SINE		20937	5622352	1.71366	268.537
	tRNA	14205	3554676	1.08345	250.241
DNA		40153	12893676	3.92993	321.114
	CMC-EnSpm	7913	2802415	0.854162	354.153
	MULE-MuDR	473	119309	0.0363648	252.239
	MuLE-MuDR	270	75343	0.0229642	279.048
	PIF-Harbinger	11656	4172300	1.2717	357.953
	PIF-Spy	74	7673	0.00233869	103.689
	Zisupton	274	100202	0.0305411	365.701
	hAT-Ac	3260	786509	0.239724	241.26
	hAT-Tag1	7536	2820565	0.859694	374.279
RC		53615	13835253	4.21692	258.048
	Helitron	53615	13835253	4.21692	258.048
Unknown		95091	25725824	7.8411	270.539
rRNA		450	160903	0.0490424	357.562
Satellite		428	81501	0.0248411	190.423
Simple_repeat		117602	4790302	1.46006	40.7332
Low_complexity		19595	1095096	0.33378	55.8865
total		480319	134680383	41.0499	280.398

## Sheet: S8
Table S8 The statistics for full-length long terminal repeat-retrotransposons (LTR-RTs) of Salix dunnii genome.
Chromosome ID	LTR_Start	LTR_end	Insert time (MY)	Divergence value	LTR type	Sub-type
chr01	144191	149318	10.2019	0.0510094	copia	Ale
chr01	255952	260740	26.2733	0.131366	gypsy	Reina
chr01	1043150	1047283	7.44835	0.0372418	copia	Ale
chr01	1088930	1093938	5.4833	0.0274165	copia	Ale
chr01	1152722	1157649	2.72744	0.0136372	copia	Ale
chr01	1178690	1183936	0.961546	0.00480773	copia	Ale
chr01	1440145	1445259	6.48531	0.0324265	copia	Ale
chr01	1627124	1632475	0	0	gypsy	Reina
chr01	2521094	2526391	0	0	copia	Ale
chr01	2736478	2741470	14.4058	0.072029	copia	Ale
chr01	2761027	2766500	5.4308	0.027154	copia	Ivana
chr01	3088033	3093465	0.867369	0.00433685	copia	Tork
chr01	3844650	3849064	10.4681	0.0523405	copia	Ale
chr01	4465163	4470136	11.1465	0.0557326	copia	Ale
chr01	4503526	4508953	4.12461	0.020623	copia	Tork
chr01	4899895	4904624	3.46055	0.0173028	copia	Ivana
chr01	5109527	5114336	3.94494	0.0197247	copia	Ale
chr01	5310336	5315057	0	0	copia	Ale
chr01	5500096	5505131	1.04168	0.00520838	copia	Ale
chr01	6004338	6008844	1.11112	0.00555561	copia	Ale
chr01	6111331	6116829	5.6973	0.0284865	copia	Ale
chr01	6125332	6130209	2.42927	0.0121463	copia	Ale
chr01	6269347	6274578	4.64304	0.0232152	copia	Ivana
chr01	6889616	6894504	0.900907	0.00450453	copia	Ale
chr01	6969367	6974186	19.8273	0.0991365	copia	Ale
chr01	7097755	7102905	13.0324	0.065162	copia	Ale
chr01	7191791	7196537	2.09798	0.0104899	copia	Ivana
chr01	7197863	7202784	0	0	copia	Ivana
chr01	7376475	7381340	2.42927	0.0121463	copia	Ivana
chr01	7611857	7617218	6.09417	0.0304709	gypsy	Reina
chr01	7872764	7877521	0.740058	0.00370029	copia	Ale
chr01	8463967	8469002	3.69849	0.0184924	copia	Ale
chr01	8664305	8670058	3.95923	0.0197962	copia	Ale
chr01	8673214	8682552	1.26236	0.00631181	gypsy	Tekay
chr01	8819875	8826403	0	0	copia	Ikeros
chr01	9250300	9255408	10.0553	0.0502764	copia	Ale
chr01	9289924	9294725	5.41094	0.0270547	copia	Ivana
chr01	9305365	9312101	20.8371	0.104186	copia	Ale
chr01	9575452	9580274	0	0	copia	Ivana
chr01	9998453	10003224	6.98298	0.0349149	copia	Ivana
chr01	10257016	10265744	2.33244	0.0116622	gypsy	Tekay
chr01	10277671	10283683	8.29434	0.0414717	copia	Ale
chr01	10284611	10289415	23.7689	0.118844	copia	Ivana
chr01	10305949	10310703	1.48151	0.00740754	copia	Ale
chr01	10489894	10494540	13.4321	0.0671607	copia	Ale
chr01	10629676	10639255	33.3869	0.166934	gypsy	Tekay
chr01	10649402	10654115	9.80139	0.0490069	copia	Ale
chr01	10737868	10742835	13.8592	0.0692962	copia	Ale
chr01	10743884	10748593	6.66394	0.0333197	copia	Ivana
chr01	10815475	10820336	14.3622	0.0718109	copia	Ale
chr01	10843788	10848629	4.325	0.021625	copia	Ivana
chr01	10859387	10864133	5.08584	0.0254292	copia	Ivana
chr01	10900485	10905149	1.70217	0.00851084	copia	Ale
chr01	10929730	10935456	16.5999	0.0829996	copia	Bianca
chr01	11099361	11104198	4.82548	0.0241274	copia	Ale
chr01	11332758	11347049	1.40599	0.00702996	gypsy	Ogre
chr01	11394138	11408372	4.01121	0.020056	gypsy	Ogre
chr01	11500505	11506949	14.7862	0.0739309	gypsy	Reina
chr01	11725792	11735958	9.02869	0.0451435	gypsy	Athila
chr01	11756709	11761720	2.27277	0.0113639	copia	Ale
chr01	11799451	11808756	8.08628	0.0404314	gypsy	Athila
chr01	11826799	11841869	8.53855	0.0426927	gypsy	Ogre
chr01	11930453	11936577	4.70456	0.0235228	copia	TAR
chr01	11968010	11975090	13.1576	0.0657882	copia	TAR
chr01	11977375	11982414	14.0653	0.0703267	copia	Ale
chr01	12026889	12031980	5.52552	0.0276276	copia	Ale
chr01	12047244	12051848	8.73118	0.0436559	copia	Ale
chr01	12212953	12218170	18.9956	0.0949779	gypsy	Reina
chr01	12294865	12300139	9.18392	0.0459196	copia	Ale
chr01	12303858	12313602	6.58628	0.0329314	gypsy	Athila
chr01	12425940	12430657	12.7018	0.0635089	copia	Ale
chr01	12666740	12671848	25.1882	0.125941	copia	Ivana
chr01	12793320	12797996	3.37585	0.0168792	copia	Ale
chr01	12891266	12896049	1.66323	0.00831616	copia	Ivana
chr01	12946851	12955914	3.09612	0.0154806	gypsy	Tekay
chr01	13143661	13148877	2.44159	0.012208	copia	Ale
chr01	13382654	13387515	2.14338	0.0107169	copia	Ivana
chr01	13612048	13617070	6.45187	0.0322594	copia	Ale
chr01	13617188	13621779	5.44038	0.0272019	copia	Ale
chr01	13968983	13973887	31.6004	0.158002	gypsy	Reina
chr01	14012076	14017186	1.41261	0.00706306	copia	Ivana
chr01	14029405	14034672	18.3229	0.0916146	copia	Bianca
chr01	14686493	14702004	17.0176	0.0850878	gypsy	Ogre
chr01	15825946	15831174	12.2027	0.0610135	gypsy	Reina
chr01	16167703	16178705	10.2286	0.0511428	copia	Ivana
chr01	16435567	16444412	1.49307	0.00746536	gypsy	Tekay
chr01	16477325	16485430	1.00714	0.0050357	gypsy	Tekay
chr01	16570843	16576155	0	0	copia	Ale
chr01	16624808	16640220	2.13959	0.0106979	gypsy	Ogre
chr01	16666596	16682334	2.12104	0.0106052	gypsy	Ogre
chr01	17192299	17199609	0.937872	0.00468936	gypsy	Reina
chr01	17281520	17286949	0.289018	0.00144509	copia	Tork
chr01	17649183	17654107	3.79312	0.0189656	copia	Ale
chr01	17674991	17680118	9.71963	0.0485982	copia	Ale
chr02	127124	132087	1.99012	0.00995058	copia	Ivana
chr02	423332	428489	0	0	copia	Ivana
chr02	662140	672391	0	0	gypsy	CRM
chr02	1342341	1347241	1.52094	0.00760471	copia	Ale
chr02	1510469	1515199	0	0	copia	Ale
chr02	1625181	1630672	0.439561	0.00219781	gypsy	Reina
chr02	1935027	1941799	0	0	copia	Ikeros
chr02	3847561	3852288	0.880093	0.00440046	copia	Ale
chr02	3992182	4006983	0	0	gypsy	Tekay
chr02	4368435	4373551	0.892863	0.00446432	copia	Ale
chr02	4480934	4485837	5.2667	0.0263335	copia	Ale
chr02	4857281	4862393	4.82105	0.0241052	copia	Ivana
chr02	4871573	4878238	13.0587	0.0652933	copia	Ikeros
chr02	6727837	6732444	13.7535	0.0687675	copia	Ivana
chr02	6878355	6883177	11.7622	0.0588108	copia	Ivana
chr02	7589595	7594595	1.63938	0.0081969	copia	Ale
chr02	7628797	7633478	6.67911	0.0333955	copia	Ivana
chr02	8313907	8319161	9.15434	0.0457717	copia	Ivana
chr02	8623604	8635436	11.843	0.059215	copia	Ale
chr02	8707204	8712217	1.34851	0.00674257	copia	Ale
chr02	8964163	8969253	5.40886	0.0270443	copia	Ale
chr02	9043068	9047476	7.285	0.036425	copia	Ivana
chr02	9216380	9221587	2.0711	0.0103555	copia	Ivana
chr02	9264030	9269107	21.8019	0.109009	copia	TAR
chr02	9564173	9571088	0.399202	0.00199601	copia	Ikeros
chr02	9704110	9709008	9.09851	0.0454926	copia	Ale
chr02	9870158	9879750	24.4303	0.122152	copia	Ale
chr02	9977138	9982804	1.86374	0.00931872	gypsy	Galadriel
chr02	10171039	10176110	2.82179	0.0141089	gypsy	CRM
chr02	10269772	10274596	24.001	0.120005	copia	Ale
chr02	10331144	10335882	15.9598	0.0797988	copia	Ivana
chr02	10349876	10354440	21.7472	0.108736	copia	Ale
chr02	10371974	10378729	0.735522	0.00367761	gypsy	CRM
chr02	10458362	10463782	9.07475	0.0453737	copia	Tork
chr02	10562984	10567942	5.62628	0.0281314	copia	Ale
chr02	10727611	10736608	1.63602	0.00818011	gypsy	CRM
chr02	11044262	11051052	16.0048	0.0800242	copia	Ikeros
chr02	11101315	11105993	17.8682	0.0893412	copia	Ale
chr02	11352072	11358350	3.72078	0.0186039	gypsy	CRM
chr02	11450451	11458096	2.12629	0.0106314	copia	Ikeros
chr02	11588104	11592572	25.0059	0.125029	copia	Ivana
chr02	12245949	12250710	23.0103	0.115052	copia	Ivana
chr02	12733966	12738677	20.3209	0.101605	copia	Ale
chr02	12776879	12782271	3.50952	0.0175476	copia	Tork
chr02	12887360	12892383	0.790518	0.00395259	copia	Ivana
chr02	12986481	12990950	6.22563	0.0311282	copia	Ivana
chr02	13178093	13182929	24.7508	0.123754	gypsy	Reina
chr02	13190880	13206609	2.53511	0.0126756	gypsy	Ogre
chr02	13263331	13268511	16.849	0.0842451	copia	Ale
chr02	13316959	13321539	2.02879	0.0101439	copia	Ivana
chr02	13402047	13407238	16.4455	0.0822274	copia	Ivana
chr02	13599116	13608823	4.96632	0.0248316	gypsy	Athila
chr02	14118983	14123982	23.4825	0.117412	copia	Ale
chr02	14332242	14337236	3.99528	0.0199764	copia	Ivana
chr02	14564122	14573102	2.69262	0.0134631	gypsy	Athila
chr02	14648650	14655224	33.8413	0.169207	gypsy	Reina
chr02	14740034	14753268	22.1169	0.110585	gypsy	Ogre
chr02	15073266	15078478	0	0	copia	Ivana
chr02	15913741	15920328	5.00245	0.0250122	copia	Ikeros
chr02	18058113	18063556	1.73917	0.00869587	copia	Ivana
chr02	18932224	18939352	9.16268	0.0458134	copia	Ikeros
chr02	19079412	19084126	6.59751	0.0329875	copia	Ale
chr03	145521	150540	9.90943	0.0495472	copia	Ivana
chr03	151509	156624	4.83545	0.0241773	copia	Ale
chr03	181357	189057	16.1916	0.0809581	gypsy	CRM
chr03	257016	262204	1.12361	0.00561804	copia	Tork
chr03	295923	300819	4.07559	0.020378	copia	Ivana
chr03	413391	429103	4.5138	0.022569	copia	Ale
chr03	564404	569445	11.8509	0.0592545	copia	Ale
chr03	675854	683092	7.94542	0.0397271	gypsy	CRM
chr03	684427	689538	16.0579	0.0802895	copia	Ale
chr03	698945	705719	4.47858	0.0223929	gypsy	CRM
chr03	781965	786386	21.1879	0.105939	copia	Ivana
chr03	812075	817088	2.25198	0.0112599	copia	Ale
chr03	885187	891860	1.20984	0.00604919	copia	Ikeros
chr03	1000202	1004677	1.67629	0.00838145	copia	Ivana
chr03	1025789	1030906	7.28391	0.0364196	copia	Ivana
chr03	1055345	1060545	7.01464	0.0350732	copia	Ale
chr03	1400987	1407967	9.84943	0.0492472	copia	Ikeros
chr03	1453753	1461836	2.43852	0.0121926	gypsy	Tekay
chr03	1466100	1476146	19.6092	0.0980458	copia	Ivana
chr03	1505786	1512737	22.6782	0.113391	copia	Ale
chr03	2049013	2053769	2.22435	0.0111217	copia	Ale
chr03	2581352	2595756	7.54339	0.037717	gypsy	Ogre
chr03	2689327	2693872	22.7454	0.113727	copia	Ale
chr03	2764319	2769488	4.80739	0.024037	copia	Ivana
chr03	3051495	3056744	10.6274	0.0531371	copia	Ale
chr03	3070933	3075600	8.10211	0.0405106	copia	Ivana
chr03	3325616	3336663	15.6755	0.0783776	gypsy	Reina
chr03	3776020	3781267	2.06193	0.0103096	copia	Ale
chr03	3838645	3843987	3.44374	0.0172187	copia	Ale
chr03	3905213	3912178	6.33394	0.0316697	copia	Ale
chr03	3975296	3979879	25.2026	0.126013	copia	Ale
chr03	4015591	4030021	2.65837	0.0132918	gypsy	Ogre
chr03	4056922	4065405	13.2473	0.0662367	gypsy	Tekay
chr03	4065445	4076104	11.5517	0.0577585	gypsy	Athila
chr03	4080122	4086831	14.3741	0.0718705	gypsy	CRM
chr03	4163661	4171789	10.961	0.0548048	gypsy	CRM
chr03	4507124	4512373	6.43594	0.0321797	gypsy	Reina
chr03	4630027	4636787	0	0	copia	Ikeros
chr03	4646836	4651415	16.5305	0.0826524	copia	Ivana
chr03	4709284	4715903	22.5103	0.112552	gypsy	CRM
chr03	4726909	4731896	11.3937	0.0569687	copia	Ale
chr03	4732703	4737665	22.5267	0.112633	copia	Ale
chr03	4740064	4754048	2.99731	0.0149865	gypsy	Ogre
chr03	4921659	4931563	7.17688	0.0358844	gypsy	Athila
chr03	4969403	4974137	11.0651	0.0553257	copia	Ivana
chr03	5137135	5141705	26.1898	0.130949	copia	Ivana
chr03	5256464	5261717	9.86527	0.0493263	copia	Ivana
chr03	5459166	5466072	6.19326	0.0309663	copia	Ikeros
chr03	5510717	5515440	9.02652	0.0451326	copia	Ale
chr03	5691521	5698040	23.3964	0.116982	copia	Ikeros
chr03	5785093	5790224	2.27763	0.0113882	gypsy	Reina
chr03	5792672	5799010	8.71788	0.0435894	copia	Ikeros
chr03	6306102	6310508	10.0909	0.0504543	copia	Ale
chr03	6524028	6529341	14.0098	0.0700488	gypsy	Reina
chr03	6788116	6793246	15.9759	0.0798796	copia	Ale
chr03	6826292	6832820	1.51859	0.00759295	copia	Ikeros
chr03	7004783	7009532	5.26714	0.0263357	copia	Ale
chr03	7078329	7083058	0	0	copia	Ale
chr03	7163425	7168171	10.8717	0.0543583	copia	Ale
chr03	7258405	7262947	12.0462	0.0602309	copia	Ale
chr03	7345279	7349888	7.82203	0.0391101	copia	Ivana
chr03	7376406	7383571	16.1974	0.0809868	copia	Ale
chr03	7482528	7487751	10.4455	0.0522277	copia	Ivana
chr03	7758319	7765202	7.01863	0.0350931	copia	Ikeros
chr03	8443379	8448001	10.6743	0.0533717	copia	Ivana
chr03	8597306	8602164	0	0	copia	Ivana
chr03	8696363	8701083	5.4312	0.027156	copia	Ivana
chr03	8899373	8904442	0	0	copia	Ale
chr03	8996590	9001990	0.954661	0.00477331	gypsy	Reina
chr03	9061632	9066519	5.37379	0.026869	copia	Ale
chr03	9834709	9839787	0	0	copia	Ale
chr03	9924887	9929493	2.30774	0.0115387	copia	Ale
chr03	10304378	10309087	4.92883	0.0246442	copia	Ale
chr03	10388442	10395160	3.2423	0.0162115	copia	Ikeros
chr03	10649043	10653813	0.778214	0.00389107	copia	Ivana
chr03	10716848	10721750	0	0	copia	Ivana
chr03	11180173	11184845	8.46685	0.0423343	copia	Ivana
chr03	11783582	11789043	1.51135	0.00755674	copia	Ale
chr03	12060239	12065546	0	0	copia	Ale
chr03	12143360	12148639	0	0	copia	Ivana
chr03	12410752	12415533	0	0	copia	Ale
chr03	12427911	12433392	0	0	gypsy	Reina
chr03	12715404	12720187	0	0	copia	Ivana
chr03	12812559	12817520	0	0	copia	Ivana
chr03	13737241	13742218	0.909097	0.00454549	copia	Ale
chr03	13914742	13920024	1.14944	0.00574719	gypsy	Reina
chr03	13976183	13981349	0	0	copia	Ale
chr03	14392900	14398299	0.300639	0.0015032	copia	Tork
chr03	14402921	14418364	1.56156	0.00780781	gypsy	Ogre
chr03	14521818	14527376	5.3608	0.026804	gypsy	CRM
chr03	15016425	15021485	0	0	copia	Ale
chr03	15250245	15257643	0.535835	0.00267917	copia	Ikeros
chr03	15594948	15599794	3.77052	0.0188526	copia	Ivana
chr03	15673114	15678324	3.93978	0.0196989	gypsy	Reina
chr03	15772619	15777780	8.73118	0.0436559	copia	Ale
chr03	15957474	15962699	10.4084	0.0520422	gypsy	CRM
chr03	16001593	16006484	3.11812	0.0155906	copia	Ivana
chr03	16153862	16158839	0	0	copia	Ale
chr03	16210042	16214784	3.70413	0.0185206	copia	Ivana
chr03	16357455	16362517	0.796023	0.00398012	copia	Ivana
chr03	16544572	16551141	1.03193	0.00515965	copia	Ikeros
chr04	25837	32600	14.2694	0.0713472	copia	Ikeros
chr04	42567	47571	12.8467	0.0642335	copia	Ale
chr04	54212	59161	13.9076	0.0695381	copia	Ale
chr04	154681	159414	1.96085	0.00980424	copia	Ale
chr04	397147	403473	1.68071	0.00840356	copia	Ale
chr04	904358	909601	0.530153	0.00265077	copia	Ivana
chr04	910915	915754	6.76585	0.0338293	copia	Ivana
chr04	1134147	1137862	14.1269	0.0706347	copia	Ale
chr04	1225090	1230390	0	0	copia	Ale
chr04	1234705	1240634	5.51696	0.0275848	gypsy	Reina
chr04	1244808	1249845	22.2074	0.111037	copia	Ale
chr04	1365204	1370018	1.49257	0.00746283	copia	Ivana
chr04	1469499	1474204	4.36598	0.0218299	copia	Ale
chr04	1575147	1580523	0	0	copia	Tork
chr04	2310347	2314853	10.5467	0.0527335	copia	Ale
chr04	2326272	2331506	3.27548	0.0163774	copia	Ivana
chr04	2894913	2899565	5.19269	0.0259635	copia	Ivana
chr04	3097172	3101717	22.7101	0.113551	copia	Ale
chr04	3139405	3153337	1.61727	0.00808633	gypsy	Ogre
chr04	3551374	3556732	2.44903	0.0122452	copia	Bianca
chr04	3741928	3746836	8.94572	0.0447286	copia	Ale
chr04	3790738	3795831	1.00757	0.00503783	copia	Ivana
chr04	3922138	3927196	2.94139	0.0147069	copia	Ale
chr04	4011949	4016450	0.82305	0.00411525	copia	Ivana
chr04	4184058	4189249	0	0	copia	Ivana
chr04	4389475	4394712	0.851069	0.00425534	gypsy	Reina
chr04	4791723	4796970	0	0	copia	Ale
chr04	5009013	5013716	5.2213	0.0261065	copia	Ale
chr04	5224622	5230191	1.63269	0.00816345	copia	Bianca
chr04	5604258	5608517	9.43991	0.0471996	copia	Ivana
chr04	5691433	5696339	6.19574	0.0309787	copia	Ivana
chr04	5729058	5733923	15.9685	0.0798427	copia	Ivana
chr04	6086100	6090927	8.20329	0.0410165	copia	Ivana
chr04	6272059	6277224	5.28721	0.0264361	copia	Ivana
chr04	6328313	6343728	3.98488	0.0199244	copia	Ale
chr04	6495822	6500601	7.48895	0.0374448	copia	Ivana
chr04	7088887	7101645	5.36675	0.0268337	gypsy	Ogre
chr04	7557818	7563244	1.59743	0.00798716	copia	Ivana
chr04	7814629	7819630	3.64795	0.0182398	copia	Ale
chr04	7876552	7881704	0	0	gypsy	Reina
chr04	8239673	8244252	11.5479	0.0577395	copia	Ivana
chr04	8310063	8315208	3.01614	0.0150807	copia	Ale
chr04	8448984	8454280	24.4579	0.122289	gypsy	Reina
chr04	8540256	8550442	0.556402	0.00278201	gypsy	Athila
chr04	8774952	8780241	2.41214	0.0120607	copia	Bianca
chr04	9105118	9112682	4.68566	0.0234283	gypsy	Tekay
chr04	9414812	9419606	0	0	copia	Ale
chr04	9542719	9549201	12.7688	0.063844	copia	Ikeros
chr04	9557845	9568095	1.25531	0.00627655	gypsy	Athila
chr04	9790570	9795867	6.66699	0.033335	gypsy	CRM
chr04	9845190	9851788	14.921	0.0746052	gypsy	Tekay
chr04	9867930	9875623	8.48332	0.0424166	copia	Ivana
chr04	9914330	9919189	6.49206	0.0324603	copia	Ale
chr04	9979224	9988894	0.217391	0.00108696	gypsy	Athila
chr04	10020541	10027987	3.72719	0.018636	gypsy	Tekay
chr04	10098789	10104080	4.02705	0.0201352	copia	Ivana
chr04	10120235	10127755	14.0653	0.0703267	gypsy	CRM
chr04	10256686	10261548	12.9356	0.0646782	copia	Ale
chr04	10306202	10311642	15.363	0.0768151	gypsy	CRM
chr04	10322255	10329736	10.0234	0.0501169	gypsy	CRM
chr04	10377872	10382740	8.2672	0.041336	copia	Ale
chr04	10409516	10423576	4.42368	0.0221184	gypsy	Tekay
chr04	10703564	10711753	7.40073	0.0370037	gypsy	Tekay
chr04	10926843	10931449	6.37739	0.031887	copia	Ivana
chr04	11018943	11024109	25.3788	0.126894	gypsy	Reina
chr04	11045977	11051126	6.76667	0.0338334	copia	Ale
chr04	11129026	11133902	20.1932	0.100966	copia	Ale
chr04	11201605	11209371	2.1666	0.010833	copia	Ale
chr04	11253004	11258886	31.1557	0.155778	copia	Ikeros
chr04	11259946	11264990	12.0907	0.0604537	gypsy	Reina
chr04	11346694	11352386	24.9936	0.124968	copia	TAR
chr04	11381193	11385629	34.8811	0.174405	copia	Ivana
chr04	11431733	11436946	20.0231	0.100115	copia	Ale
chr04	11492865	11499731	28.9034	0.144517	copia	Ivana
chr04	11579275	11584506	24.9781	0.124891	gypsy	Reina
chr04	11604038	11609092	12.5257	0.0626287	copia	Ale
chr04	11726890	11731532	9.63436	0.0481718	copia	Ivana
chr04	11810452	11815200	6.88054	0.0344027	copia	Ivana
chr04	11943161	11947912	1.78975	0.00894874	copia	Ivana
chr04	11998060	12002685	8.18261	0.040913	copia	Ale
chr04	12065483	12069899	4.42506	0.0221253	copia	Ivana
chr04	12474114	12479115	31.6194	0.158097	copia	Ale
chr04	12574732	12579682	19.9451	0.0997254	copia	Ale
chr04	12595201	12600156	8.48979	0.0424489	gypsy	Reina
chr04	12853354	12858017	2.89875	0.0144938	copia	Ivana
chr04	12964746	12969885	16.1	0.0805001	gypsy	Reina
chr04	13037680	13042999	2.35299	0.0117649	copia	Ivana
chr04	13044170	13048941	26.9442	0.134721	copia	Ivana
chr04	13086190	13091436	15.3078	0.0765388	copia	Bianca
chr04	13139103	13145132	21.5402	0.107701	copia	Ivana
chr04	13375847	13380461	15.0514	0.075257	copia	Ivana
chr04	13514629	13519461	17.7604	0.0888018	copia	Ale
chr04	13627078	13631592	0	0	copia	Ivana
chr04	13768487	13782718	0	0	gypsy	Ogre
chr04	13942939	13947792	3.18647	0.0159323	copia	Ivana
chr04	14113065	14120714	1.03628	0.00518139	copia	Ikeros
chr04	14189172	14193747	13.8767	0.0693836	copia	Ivana
chr04	14336605	14350068	17.1865	0.0859325	copia	Ale
chr04	14552763	14557487	3.13432	0.0156716	copia	Ivana
chr04	14658245	14671780	8.5764	0.042882	copia	Ivana
chr04	15179826	15184543	0	0	copia	Ivana
chr04	15201449	15214041	2.8893	0.0144465	copia	Ivana
chr04	15256753	15267841	11.2483	0.0562413	gypsy	Tekay
chr04	16492270	16497555	15.5533	0.0777666	gypsy	Reina
chr04	16572323	16577306	6.93798	0.0346899	copia	Ale
chr04	17034360	17039105	8.46271	0.0423136	copia	Ale
chr04	17298227	17303099	14.9833	0.0749166	copia	Ale
chr04	17442987	17447889	1.55871	0.00779355	copia	Ale
chr05	127832	132461	9.59768	0.0479884	copia	Ale
chr05	308874	314075	1.13638	0.00568188	copia	Ale
chr05	1340293	1345280	6.27517	0.0313758	copia	Ale
chr05	1567800	1572883	0.793655	0.00396827	copia	Ivana
chr05	1598119	1605404	2.56424	0.0128212	copia	Ivana
chr05	1747987	1753777	1.84899	0.00924494	copia	Ale
chr05	2018838	2024263	2.04513	0.0102256	copia	Tork
chr05	2309697	2314644	2.35305	0.0117652	copia	Ivana
chr05	2479558	2484152	7.07184	0.0353592	copia	Ivana
chr05	2920145	2924853	4.47161	0.0223581	copia	Ivana
chr05	3178178	3182899	0	0	copia	Ale
chr05	3258355	3263222	2.72735	0.0136367	copia	Ale
chr05	3494378	3499556	0	0	copia	Ale
chr05	3649885	3658309	1.86484	0.0093242	gypsy	Tekay
chr05	3994391	3999250	2.10534	0.0105267	copia	Ale
chr05	4129375	4139461	1.6307	0.00815351	gypsy	Tekay
chr05	4281797	4286576	11.038	0.05519	copia	Ivana
chr05	4433581	4438628	1.29312	0.00646561	copia	Ivana
chr05	4878123	4882859	1.89428	0.00947139	copia	Ivana
chr05	4987578	4992665	25.6489	0.128245	copia	Ale
chr05	5079013	5083847	13.2306	0.066153	copia	Ivana
chr05	5157872	5162728	1.2739	0.00636951	copia	Ale
chr05	5241761	5246750	0	0	copia	Ale
chr05	5577802	5582751	0.789737	0.00394868	copia	Ale
chr05	6082645	6087535	9.72065	0.0486033	copia	Ale
chr05	6315861	6320370	21.1214	0.105607	copia	Ivana
chr05	6735953	6746665	1.09141	0.00545706	copia	Ivana
chr05	6847274	6860227	5.75694	0.0287847	copia	TAR
chr05	6873307	6877999	31.9207	0.159603	copia	Ale
chr05	6927047	6936592	17.0861	0.0854303	copia	Ikeros
chr05	7284792	7290168	10.1882	0.0509412	copia	Bianca
chr05	7306586	7311639	5.85533	0.0292767	copia	Ivana
chr05	7326063	7333503	3.37794	0.0168897	copia	Tork
chr05	7800225	7806127	4.7623	0.0238115	copia	Ale
chr05	7882532	7887954	3.53104	0.0176552	copia	Tork
chr05	8023763	8036970	4.09295	0.0204648	gypsy	Ogre
chr05	8407418	8411433	24.7331	0.123666	copia	Ale
chr05	8522270	8527463	17.6464	0.0882321	copia	Ale
chr05	8702378	8706887	24.7336	0.123668	copia	Ivana
chr05	8856769	8862303	13.335	0.0666748	copia	Bianca
chr05	8864820	8870752	20.4926	0.102463	copia	Ivana
chr05	8902553	8907978	8.01469	0.0400734	copia	Ivana
chr05	9262216	9266939	0	0	copia	Ale
chr05	9355021	9359795	5.11591	0.0255796	copia	Tork
chr05	9453128	9458052	1.47332	0.00736659	copia	Ale
chr05	9531574	9537382	4.034	0.02017	gypsy	CRM
chr05	9970746	9979113	4.48179	0.0224089	gypsy	Tekay
chr05	10028982	10033880	5.54372	0.0277186	copia	Ale
chr05	10038245	10043148	10.9404	0.0547019	copia	Ale
chr05	10209813	10214818	21.2029	0.106015	copia	Ivana
chr05	10230600	10235514	0	0	copia	Ale
chr05	10236503	10240773	33.6805	0.168402	copia	Ivana
chr05	10307869	10314833	19.4113	0.0970565	copia	Ikeros
chr05	10386459	10399646	20.8156	0.104078	gypsy	CRM
chr05	10630281	10640155	12.0435	0.0602177	gypsy	Athila
chr05	10765838	10772205	16.8112	0.0840561	gypsy	CRM
chr05	10796866	10802472	28.2008	0.141004	gypsy	CRM
chr05	10884138	10892930	6.60829	0.0330415	gypsy	Athila
chr05	10945919	10950436	22.1967	0.110984	copia	Ale
chr05	11062325	11067561	2.43971	0.0121985	copia	Ivana
chr05	11085624	11090492	5.33696	0.0266848	copia	Ale
chr05	11093856	11099127	12.2846	0.0614228	gypsy	Reina
chr05	11264353	11272724	10.1735	0.0508673	copia	Ivana
chr05	11281634	11286790	3.89963	0.0194981	gypsy	Reina
chr05	11292457	11297613	6.54234	0.0327117	copia	Ale
chr05	11499102	11507811	11.879	0.0593951	gypsy	CRM
chr05	11600223	11614445	18.0059	0.0900293	gypsy	Ogre
chr05	11642707	11647468	16.6723	0.0833617	copia	Ivana
chr05	11658814	11668509	15.6994	0.0784971	copia	Ale
chr05	11748567	11754279	6.81388	0.0340694	gypsy	Galadriel
chr05	11897919	11905684	12.7098	0.0635488	copia	Ale
chr05	12086744	12092533	21.8809	0.109405	copia	Ikeros
chr05	12825635	12833634	20.7918	0.103959	copia	Ale
chr05	13129342	13143590	27.9948	0.139974	gypsy	Ogre
chr05	13171378	13176248	6.09326	0.0304663	copia	Ale
chr05	13580860	13585737	1.56866	0.0078433	copia	Ale
chr05	13754027	13758566	11.0043	0.0550217	copia	Ale
chr05	14154669	14159507	0	0	copia	Ale
chr05	14663852	14677992	2.22986	0.0111493	gypsy	Ogre
chr05	14768841	14781018	7.7502	0.038751	copia	Ale
chr05	14852797	14858095	4.79655	0.0239827	gypsy	Reina
chr05	15109943	15114925	9.40969	0.0470484	copia	Ale
chr05	15245994	15256433	0	0	gypsy	Tekay
chr05	15314120	15318927	16.7679	0.0838396	copia	Ivana
chr05	15422974	15428437	0.597909	0.00298955	copia	Tork
chr05	15962181	15968056	7.38722	0.0369361	gypsy	Reina
chr05	15977645	15982245	5.69137	0.0284569	copia	Ivana
chr05	15983286	15988042	3.70413	0.0185206	copia	Ivana
chr05	16367984	16372761	0	0	copia	Ivana
chr05	16763137	16767956	0.719428	0.00359714	copia	Ale
chr05	17775971	17787023	17.9308	0.0896538	copia	Ivana
chr05	17933370	17938082	5.3597	0.0267985	copia	Ivana
chr05	17978080	17982769	0	0	copia	Ivana
chr05	18261252	18266194	1.06953	0.00534764	copia	Ivana
chr05	18267882	18272793	14.8381	0.0741903	copia	Ale
chr05	18278935	18294057	8.81626	0.0440813	gypsy	Ogre
chr05	18315023	18319778	0.521854	0.00260927	copia	Ivana
chr05	18696487	18701595	16.4653	0.0823263	copia	Ale
chr05	18810898	18816227	20.2598	0.101299	copia	Bianca
chr05	18898814	18903887	9.95717	0.0497859	copia	Ale
chr06	144880	153659	10.7721	0.0538603	copia	Ale
chr06	672152	676819	11.4591	0.0572954	copia	Ivana
chr06	708255	713641	0.703608	0.00351804	copia	Ale
chr06	1020699	1028221	3.66537	0.0183269	copia	Ale
chr06	1338522	1343452	0	0	copia	Ale
chr06	1783377	1788658	4.52863	0.0226432	copia	Ale
chr06	2135367	2146411	1.37665	0.00688323	gypsy	Tekay
chr06	2271532	2276423	10.8974	0.0544869	copia	Ivana
chr06	2512133	2517541	14.2952	0.0714758	gypsy	Reina
chr06	2689419	2694290	0	0	copia	Ale
chr06	2867551	2872588	1.09891	0.00549456	copia	Ale
chr06	2986152	2991321	7.42852	0.0371426	copia	Ale
chr06	3119898	3124598	0	0	copia	Ale
chr06	3646673	3652993	0.641028	0.00320514	copia	Ikeros
chr06	3798626	3803699	0	0	copia	Ale
chr06	4302477	4307054	0	0	copia	Ivana
chr06	4776558	4781811	0	0	copia	Ale
chr06	5894519	5899491	6.62994	0.0331497	copia	Ivana
chr06	5915728	5920242	0	0	copia	Ivana
chr06	5929610	5934406	0	0	copia	Ivana
chr06	6069738	6074517	19.1298	0.0956489	copia	Ivana
chr06	6102896	6107962	0	0	copia	Ale
chr06	6153799	6159250	0.434783	0.00217392	copia	Ale
chr06	6244078	6248739	4.93062	0.0246531	copia	Ale
chr06	6741449	6746336	1.73917	0.00869587	copia	Ivana
chr06	6793553	6798371	0.887907	0.00443954	copia	Ale
chr06	7396447	7401549	1.33335	0.00666677	copia	Ale
chr06	8379559	8384373	1.09291	0.00546454	copia	Ale
chr06	9317496	9325287	16.6822	0.0834109	copia	Ale
chr06	10133360	10138142	11.9407	0.0597033	copia	Ale
chr06	10265729	10270916	15.1634	0.075817	gypsy	CRM
chr06	10310983	10315609	27.8464	0.139232	copia	Ale
chr06	10600539	10605267	4.11827	0.0205914	copia	Ivana
chr06	10655638	10660345	33.3791	0.166896	copia	Ivana
chr06	11151492	11160773	3.16072	0.0158036	copia	SIRE
chr06	11352943	11361644	11.2521	0.0562606	gypsy	CRM
chr06	11392627	11401367	11.5404	0.0577021	gypsy	Athila
chr06	11429746	11434942	23.5023	0.117512	copia	Ale
chr06	11496801	11507210	19.615	0.0980751	gypsy	CRM
chr06	11573596	11578307	11.8178	0.0590888	copia	Bianca
chr06	11640703	11645771	23.9405	0.119703	gypsy	Reina
chr06	11687272	11696077	9.02538	0.0451269	gypsy	Tekay
chr06	11764916	11770060	18.1331	0.0906656	copia	Ale
chr06	11988586	11993784	11.293	0.0564651	copia	Ale
chr06	12012784	12017620	19.1383	0.0956915	copia	Ale
chr06	12169975	12175180	17.3734	0.0868671	copia	Bianca
chr06	12589345	12594456	6.05561	0.030278	copia	Ale
chr06	12615063	12620324	3.70413	0.0185206	gypsy	Reina
chr06	12622491	12627926	11.3115	0.0565575	copia	Ale
chr06	12717953	12722868	1.94181	0.00970904	copia	Ivana
chr06	12807693	12812353	12.7105	0.0635525	copia	Ale
chr06	12824237	12839314	20.5434	0.102717	gypsy	Ogre
chr06	13126947	13131960	1.91393	0.00956967	copia	Ivana
chr06	13133215	13138155	20.2229	0.101114	copia	Ivana
chr06	13138340	13143410	19.3022	0.0965109	copia	Ale
chr06	13254860	13259511	6.97526	0.0348763	copia	Ale
chr06	13302107	13306766	6.97526	0.0348763	copia	Ale
chr06	13310471	13321288	11.0025	0.0550127	copia	Ale
chr06	13342290	13347620	9.04108	0.0452054	gypsy	Tekay
chr06	13393985	13399013	2.70587	0.0135293	copia	Ale
chr06	13636800	13644191	9.6716	0.048358	copia	Ale
chr06	13646599	13651445	0	0	copia	Ale
chr06	13727768	13732277	11.7011	0.0585056	copia	Ivana
chr06	13822382	13827843	0.816331	0.00408166	copia	Bianca
chr06	14499714	14505037	14.9677	0.0748386	copia	Ivana
chr06	14635115	14640265	9.58312	0.0479156	copia	Ale
chr06	14729774	14735104	8.31172	0.0415586	gypsy	Reina
chr06	14745398	14750368	24.9101	0.124551	copia	Ale
chr06	15577383	15586645	29.0968	0.145484	copia	Ikeros
chr06	15940916	15945520	5.29628	0.0264814	copia	Ivana
chr06	16155879	16160744	10.4577	0.0522884	copia	Ale
chr06	16219761	16225373	5.75064	0.0287532	copia	Ale
chr06	16531308	16539432	3.20022	0.0160011	copia	Bianca
chr06	16731613	16738038	1.68425	0.00842125	copia	Ikeros
chr06	17567496	17572746	0.462964	0.00231482	copia	Ale
chr06	17756403	17763307	16.4382	0.082191	copia	Ikeros
chr06	18202857	18207768	2.34438	0.0117219	copia	Ale
chr06	18896045	18902778	0.60883	0.00304415	copia	Ikeros
chr06	19403797	19409071	15.437	0.0771851	copia	Bianca
chr06	19561156	19566543	3.6233	0.0181165	copia	Tork
chr06	19792943	19797532	4.97288	0.0248644	copia	Ivana
chr06	20448242	20453055	1.13638	0.00568188	copia	Ale
chr06	20663370	20668409	9.60727	0.0480363	copia	Ale
chr06	20705330	20719852	5.85222	0.0292611	gypsy	Ogre
chr06	20864475	20875169	1.15181	0.00575905	gypsy	Tekay
chr06	21012962	21017750	4.43866	0.0221933	copia	Ale
chr07	175444	180638	17.0052	0.085026	copia	Ivana
chr07	199767	204476	3.48138	0.0174069	copia	Ale
chr07	317355	322009	11.8762	0.0593808	copia	Ale
chr07	490223	495664	3.83089	0.0191545	copia	Tork
chr07	504939	510096	6.09694	0.0304847	copia	Ale
chr07	648084	652763	2.60884	0.0130442	copia	Ivana
chr07	1299699	1304263	0	0	copia	Ivana
chr07	1391174	1396673	3.65393	0.0182696	gypsy	Reina
chr07	1461553	1469515	3.36267	0.0168134	copia	Ivana
chr07	1583850	1589332	5.04763	0.0252382	copia	Ivana
chr07	1592754	1597468	11.5591	0.0577953	copia	Ale
chr07	1875660	1881120	1.68071	0.00840356	copia	Ivana
chr07	2813786	2818714	21.2793	0.106397	copia	Alesia
chr07	2875978	2881247	1.97375	0.00986874	copia	Ale
chr07	3047931	3052842	14.8704	0.0743519	copia	Ale
chr07	3177079	3181341	8.36933	0.0418467	copia	Ale
chr07	3185176	3190057	1.16789	0.00583947	gypsy	CRM
chr07	3212872	3217783	5.99526	0.0299763	copia	Ivana
chr07	3422755	3427983	19.2488	0.0962441	gypsy	Reina
chr07	3591384	3597037	13.6603	0.0683015	copia	Ale
chr07	4083921	4089570	4.54624	0.0227312	copia	Ivana
chr07	4173942	4178886	15.2017	0.0760086	copia	Ale
chr07	4580433	4588161	36.9285	0.184643	copia	Ivana
chr07	4768573	4782341	29.3445	0.146722	gypsy	Ogre
chr07	5250789	5255506	4.18909	0.0209455	copia	Ale
chr07	5270211	5275494	3.25475	0.0162737	copia	Bianca
chr07	5296483	5302081	1.57231	0.00786157	gypsy	CRM
chr07	5456626	5461998	6.24473	0.0312237	gypsy	Reina
chr07	5622266	5627211	16.5429	0.0827146	copia	Ivana
chr07	5646039	5651091	14.4067	0.0720334	gypsy	Reina
chr07	5929660	5939808	0.843961	0.0042198	gypsy	Athila
chr07	5979161	5983931	6.15471	0.0307735	copia	Ale
chr07	5993326	6000099	29.8588	0.149294	gypsy	CRM
chr07	6093068	6098743	12.8194	0.0640971	gypsy	CRM
chr07	6123126	6127882	9.74001	0.0487001	copia	Ivana
chr07	6144424	6148991	13.8697	0.0693483	copia	Ale
chr07	6157299	6162693	4.72901	0.0236451	gypsy	Reina
chr07	6163758	6168546	2.54467	0.0127233	copia	Ivana
chr07	6206671	6221895	30.1623	0.150812	gypsy	Ogre
chr07	6248307	6264797	7.65016	0.0382508	gypsy	Ogre
chr07	6331069	6341957	0.773958	0.00386979	gypsy	Tekay
chr07	6385820	6391054	14.5329	0.0726643	copia	Bianca
chr07	6434570	6439917	12.6971	0.0634856	copia	Bianca
chr07	6539873	6544628	13.3622	0.066811	copia	Ale
chr07	6635135	6640177	13.2421	0.0662106	copia	Ivana
chr07	6816599	6821612	7.79062	0.0389531	copia	Ale
chr07	6842034	6846791	16.6554	0.083277	copia	Ale
chr07	6866869	6876972	25.5598	0.127799	gypsy	Ogre
chr07	6998845	7008955	4.88482	0.0244241	gypsy	Athila
chr07	7480634	7487386	5.42462	0.0271231	gypsy	CRM
chr07	7754378	7760286	12.3502	0.0617508	gypsy	Reina
chr07	7885441	7890335	6.19058	0.0309529	copia	Ale
chr07	7893247	7898086	2.03568	0.0101784	copia	Ale
chr07	7968453	7975141	11.2488	0.0562439	gypsy	CRM
chr07	8002485	8007653	21.7896	0.108948	copia	Ale
chr07	8064716	8069600	19.1411	0.0957055	copia	Ale
chr07	8072076	8081953	5.08052	0.0254026	gypsy	Athila
chr07	8129687	8134933	14.0567	0.0702833	gypsy	CRM
chr07	8156693	8161494	11.6034	0.058017	copia	Ale
chr07	8191892	8196927	13.0986	0.0654932	gypsy	CRM
chr07	8401458	8406460	13.9513	0.0697563	copia	Ale
chr07	8603009	8607902	9.75173	0.0487587	copia	Ale
chr07	8618828	8626720	6.41139	0.0320569	copia	Ale
chr07	8656254	8665084	4.91026	0.0245513	gypsy	Tekay
chr07	8709579	8715355	7.89864	0.0394932	gypsy	CRM
chr07	8756341	8762798	5.53824	0.0276912	copia	Ikeros
chr07	9014174	9019201	17.9196	0.0895979	copia	Ivana
chr07	9082986	9088141	9.82486	0.0491243	copia	Ale
chr07	9157894	9162651	13.5784	0.0678921	copia	Ale
chr07	9370364	9375332	0	0	copia	Ale
chr07	9768773	9774070	3.26804	0.0163402	copia	Bianca
chr07	10015488	10020101	8.91222	0.0445611	copia	Ale
chr07	10021488	10027396	17.7827	0.0889134	copia	Ale
chr07	10035112	10040045	22.4051	0.112026	copia	Ivana
chr07	10041103	10046208	10.7509	0.0537543	copia	Ale
chr07	10059170	10063924	9.20392	0.0460196	copia	Ale
chr07	10082252	10086937	24.9857	0.124928	copia	Ale
chr07	10148522	10153597	9.68898	0.0484449	copia	Ale
chr07	10409561	10414684	3.50014	0.0175007	gypsy	Reina
chr07	10655982	10661274	8.72111	0.0436056	copia	Ale
chr07	10673945	10689283	4.50386	0.0225193	gypsy	Ogre
chr07	10911274	10916212	8.20132	0.0410066	copia	Ale
chr07	11010931	11015711	7.05413	0.0352706	copia	Ale
chr07	11408232	11413456	0	0	copia	Ivana
chr07	11450358	11457967	0	0	copia	Ikeros
chr07	11868880	11873872	2.31891	0.0115946	copia	Ivana
chr07	11874755	11880029	3.69244	0.0184622	copia	Ale
chr07	12008244	12013340	2.00379	0.010019	copia	Ale
chr07	12051988	12056945	14.1229	0.0706143	copia	Ale
chr07	12080191	12087166	4.87961	0.0243981	copia	Ikeros
chr07	12201759	12208927	6.50294	0.0325147	copia	Ale
chr07	12307773	12315564	7.60515	0.0380258	copia	Ikeros
chr07	12377789	12382936	3.3912	0.016956	gypsy	Reina
chr07	12576113	12580932	1.77782	0.00888912	copia	Ale
chr07	12597148	12602714	8.54624	0.0427312	gypsy	CRM
chr07	12694949	12700018	3.89375	0.0194687	gypsy	Reina
chr07	12913057	12917885	4.0822	0.020411	copia	Alesia
chr07	13035959	13044214	10.5243	0.0526213	gypsy	Tekay
chr07	13086690	13091856	5.40964	0.0270482	copia	Ale
chr07	13204516	13216128	17.8057	0.0890286	copia	Ikeros
chr07	13506865	13512100	0.796817	0.00398408	copia	Ivana
chr07	13517857	13523354	1.31149	0.00655747	copia	Ale
chr07	13640616	13645438	0.791102	0.00395551	copia	Ivana
chr07	13757642	13763111	4.36751	0.0218375	gypsy	Reina
chr07	14164488	14169646	0.546076	0.00273038	gypsy	Reina
chr07	14191481	14200936	3.18985	0.0159493	copia	Ivana
chr07	14263842	14268666	2.46306	0.0123153	copia	Ale
chr07	14520152	14527705	1.34909	0.00674543	copia	Angela
chr07	14579470	14584539	0.485438	0.00242719	copia	Ivana
chr07	14588253	14592985	19.8863	0.0994315	copia	Ivana
chr07	14649580	14664095	20.7353	0.103677	copia	Ivana
chr07	14676869	14681782	2.02196	0.0101098	copia	Ale
chr07	14812764	14824905	2.4146	0.012073	copia	SIRE
chr07	14945554	14950406	15.3981	0.0769906	copia	Ale
chr07	15146356	15153105	10.8844	0.0544218	copia	Ikeros
chr07	15192885	15197878	14.3988	0.071994	copia	Ivana
chr08	371472	376774	1.58633	0.00793167	copia	Ivana
chr08	576854	581642	1.36521	0.00682604	copia	Ivana
chr08	866378	870945	14.5074	0.0725372	copia	Ivana
chr08	1173747	1178605	15.1913	0.0759566	copia	Ale
chr08	1332388	1337133	9.70682	0.0485341	copia	Ivana
chr08	1351903	1358164	5.55924	0.0277962	copia	Ale
chr08	1709688	1720897	6.61093	0.0330546	copia	Ale
chr08	1903662	1908789	4.0033	0.0200165	gypsy	Reina
chr08	1941538	1955249	12.6606	0.0633029	copia	Ale
chr08	1995504	2000195	0	0	copia	Ale
chr08	3337535	3343076	5.72606	0.0286303	copia	Ale
chr08	3805791	3810795	0	0	copia	Ale
chr08	3888656	3893883	0	0	copia	Ale
chr08	4190920	4196423	3.33477	0.0166739	copia	Ivana
chr08	4246356	4251216	0	0	copia	Ivana
chr08	4918977	4924218	5.95995	0.0297998	copia	Ale
chr08	5142715	5147710	3.81126	0.0190563	copia	Ivana
chr08	5520781	5526237	4.02116	0.0201058	gypsy	Reina
chr08	5785239	5790462	0	0	copia	Ivana
chr08	6393683	6398978	0	0	copia	Ale
chr08	6554660	6559425	0	0	copia	Ivana
chr08	7013630	7018852	10.3938	0.0519688	copia	Ivana
chr08	7373705	7378497	6.63662	0.0331831	copia	Ale
chr08	7490287	7497060	1.53517	0.00767587	copia	Ikeros
chr08	7577745	7582715	4.086	0.02043	copia	Ivana
chr08	7897235	7902419	0.660068	0.00330034	copia	Ale
chr08	8444859	8451639	0.921666	0.00460833	copia	Ikeros
chr08	8683923	8688447	1.57484	0.00787418	copia	Ivana
chr08	8868912	8873547	2.17594	0.0108797	copia	Ivana
chr08	9414396	9420924	3.26551	0.0163276	copia	Ikeros
chr08	9756921	9761679	4.9136	0.024568	copia	Ivana
chr08	10063527	10068467	0.617286	0.00308643	copia	Ale
chr08	10250657	10255633	1.82964	0.00914822	copia	Ale
chr08	10258194	10263275	2.01896	0.0100948	copia	Ivana
chr08	10510388	10515796	3.9163	0.0195815	copia	Ale
chr08	11002051	11006775	1.04713	0.00523565	copia	Ivana
chr08	11547045	11552366	22.7344	0.113672	gypsy	Reina
chr08	11604599	11609235	9.3904	0.046952	copia	Ivana
chr08	11653116	11657134	18.4556	0.0922782	copia	Ivana
chr08	11665940	11670640	12.2562	0.0612808	copia	Ivana
chr08	12390348	12395011	16.529	0.0826451	copia	Ale
chr08	12585623	12590506	5.37203	0.0268602	gypsy	Reina
chr08	12599679	12604652	4.14025	0.0207012	copia	Ale
chr08	12923485	12928511	21.2539	0.10627	gypsy	Reina
chr08	13007138	13012333	7.01541	0.035077	copia	Ale
chr08	13054206	13058219	25.4398	0.127199	copia	Ivana
chr08	13063822	13068361	15.644	0.0782201	copia	Ale
chr08	13177379	13184082	6.84937	0.0342469	gypsy	CRM
chr08	13198025	13210544	26.8582	0.134291	copia	Ale
chr08	13299593	13312441	19.9629	0.0998143	gypsy	CRM
chr08	13554314	13559492	2.07661	0.0103831	copia	Ale
chr08	13935470	13940295	7.90866	0.0395433	copia	Ale
chr08	14102198	14106935	3.46762	0.0173381	copia	Ivana
chr08	14172994	14178637	4.40071	0.0220036	gypsy	CRM
chr08	14331095	14335435	16.9417	0.0847086	copia	Ale
chr08	14566884	14571970	7.49259	0.037463	copia	Ale
chr09	80617	85806	8.96619	0.0448309	copia	Ale
chr09	140447	145152	1.86374	0.00931872	copia	Ale
chr09	150196	155171	5.58834	0.0279417	copia	Ale
chr09	181929	187385	12.7346	0.063673	copia	TAR
chr09	296257	310863	1.35003	0.00675016	gypsy	Ogre
chr09	503909	509249	0	0	copia	Bianca
chr09	686849	691628	8.06889	0.0403445	copia	Ale
chr09	1179787	1184317	5.46793	0.0273396	copia	Ale
chr09	1247757	1252768	23.6612	0.118306	copia	Ale
chr09	1637244	1642066	4.69331	0.0234666	copia	Ivana
chr09	2216225	2222702	29.5542	0.147771	gypsy	CRM
chr09	2313095	2318299	8.94671	0.0447336	copia	Ivana
chr09	2572686	2578405	18.6757	0.0933784	copia	Ale
chr09	2784012	2794748	9.69677	0.0484838	copia	Ivana
chr09	2994310	3000665	3.22714	0.0161357	copia	Ikeros
chr09	3049246	3053726	2.49034	0.0124517	copia	Ivana
chr09	3200575	3210671	0.91394	0.0045697	gypsy	Athila
chr09	3344051	3351822	13.4567	0.0672836	copia	Ikeros
chr09	3546076	3557914	8.24481	0.0412241	gypsy	Reina
chr09	3682486	3687093	9.41935	0.0470968	copia	Ivana
chr09	3940519	3945302	3.33819	0.0166909	copia	Ale
chr09	4150487	4155844	5.56612	0.0278306	copia	Ivana
chr09	4393530	4400185	6.08004	0.0304002	copia	Ikeros
chr09	4627962	4633093	0	0	copia	Ale
chr09	4696250	4701350	17.7121	0.0885604	copia	Tork
chr09	4812173	4816769	3.00391	0.0150196	copia	Ivana
chr09	5573071	5577744	2.52114	0.0126057	copia	Ale
chr09	5604988	5609746	0.883983	0.00441991	copia	Ivana
chr09	5802467	5807214	0	0	copia	Ivana
chr09	6063535	6068289	3.19694	0.0159847	copia	Ivana
chr09	6122408	6127373	0	0	copia	Ivana
chr09	6519609	6524418	4.0822	0.020411	copia	Ivana
chr09	6772794	6784804	6.09001	0.0304501	copia	Ivana
chr09	7386664	7391968	4.73725	0.0236862	copia	Tork
chr09	7445887	7450691	0.806456	0.00403228	copia	Ivana
chr09	7631894	7638699	1.4286	0.00714298	copia	Ikeros
chr09	7815781	7821203	4.9803	0.0249015	copia	Tork
chr09	8285597	8290488	13.8244	0.0691222	copia	Ale
chr09	8568006	8572525	0.816331	0.00408166	copia	Ivana
chr09	9368867	9376373	0.536194	0.00268097	copia	Ikeros
chr09	9727795	9732710	2.02027	0.0101014	copia	Ale
chr09	9798770	9803557	2.88326	0.0144163	copia	Ivana
chr09	9971512	9976675	2.89999	0.0144999	copia	Tork
chr09	10052346	10059995	4.14959	0.0207479	copia	Ivana
chr09	10188889	10195695	1.8562	0.00928101	copia	Ikeros
chr10	500230	511603	10.8507	0.0542533	copia	Tork
chr10	513965	518758	6.07344	0.0303672	copia	Tork
chr10	691286	696186	7.43275	0.0371638	copia	Ale
chr10	753313	758009	16.7268	0.0836341	copia	Ivana
chr10	920762	926288	11.2488	0.0562439	copia	Bianca
chr10	1160697	1165530	0	0	copia	Ale
chr10	1260401	1265376	0	0	copia	Ivana
chr10	2709730	2715103	3.09994	0.0154997	copia	Ale
chr10	3115033	3120227	1.26185	0.00630923	copia	Ale
chr10	3345769	3350407	5.67528	0.0283764	copia	Ale
chr10	3458788	3463346	16.06	0.0803002	copia	Ivana
chr10	3633956	3638950	14.9584	0.0747922	copia	Ale
chr10	3772356	3777189	0.98523	0.00492615	copia	Ale
chr10	3919896	3926760	22.354	0.11177	copia	Ikeros
chr10	3996080	4011711	8.99282	0.0449641	copia	Bianca
chr10	4484871	4489676	12.7176	0.063588	copia	Ivana
chr10	4491004	4497640	2.79557	0.0139778	copia	Ikeros
chr10	4649932	4654632	9.27173	0.0463587	copia	Ivana
chr10	4766453	4771410	16.9417	0.0847086	gypsy	Reina
chr10	4924666	4929186	5.70222	0.0285111	copia	Ale
chr10	5248572	5254017	20.635	0.103175	copia	Ivana
chr10	5354548	5362241	2.61212	0.0130606	copia	Ikeros
chr10	5842567	5847548	13.7762	0.0688808	copia	Ale
chr10	5851193	5855754	1.03628	0.00518139	copia	Ale
chr10	6168367	6173732	2.26254	0.0113127	gypsy	Reina
chr10	6193619	6198179	18.0882	0.0904412	copia	Ivana
chr10	6308075	6313011	4.74397	0.0237199	copia	Ale
chr10	6599515	6604555	0.746272	0.00373136	copia	Ale
chr10	6833462	6840468	11.2132	0.0560661	copia	Ikeros
chr10	7109196	7114185	5.34921	0.026746	copia	Ivana
chr10	7115349	7120443	18.5661	0.0928303	copia	Ale
chr10	7139031	7144468	6.99417	0.0349708	copia	Tork
chr10	7154263	7158983	0	0	copia	Ivana
chr10	7311583	7318363	4.63473	0.0231736	gypsy	CRM
chr10	7347746	7352467	2.28147	0.0114073	copia	Ivana
chr10	7380922	7387590	21.4542	0.107271	copia	Ivana
chr10	7391961	7396895	1.12996	0.00564978	copia	Ale
chr10	7575804	7581791	15.369	0.0768452	gypsy	Reina
chr10	7783543	7788559	13.3497	0.0667483	copia	Ale
chr10	7871184	7876109	23.1121	0.11556	copia	Ivana
chr10	8069404	8074714	29.3984	0.146992	copia	Ale
chr10	8094174	8099056	18.08	0.0903998	copia	Ale
chr10	8103878	8110429	21.762	0.10881	gypsy	CRM
chr10	8150395	8155637	20.7767	0.103884	gypsy	Reina
chr10	8287513	8292532	12.4713	0.0623564	gypsy	Reina
chr10	8321871	8326505	20.2865	0.101433	copia	Ivana
chr10	8370560	8374985	29.7636	0.148818	copia	Ivana
chr10	8394060	8399119	0.598804	0.00299402	copia	Ale
chr10	8556846	8561800	19.6135	0.0980676	copia	Ale
chr10	8852876	8857819	11.2619	0.0563094	copia	Ale
chr10	8905232	8910082	2.66682	0.0133341	copia	Ale
chr10	8969301	8974710	3.84117	0.0192059	copia	Tork
chr10	8987296	8994767	13.3325	0.0666624	gypsy	Reina
chr10	9032288	9039788	4.10314	0.0205157	gypsy	Reina
chr10	9110809	9115321	17.4225	0.0871124	copia	Ivana
chr10	9291444	9296827	2.85817	0.0142908	gypsy	Reina
chr10	9550339	9555548	0.843887	0.00421943	copia	Ale
chr10	9662365	9667381	23.6405	0.118202	copia	Ale
chr10	9741336	9746259	4.20487	0.0210243	copia	Ivana
chr10	9948165	9952956	10.4173	0.0520864	copia	Ale
chr10	10046951	10051855	2.5891	0.0129455	copia	Ivana
chr10	10078588	10083245	1.86374	0.00931872	copia	Ivana
chr10	10262424	10270421	2.6655	0.0133275	copia	Angela
chr10	10416368	10431253	11.0242	0.0551208	copia	Ivana
chr10	10704223	10709069	0	0	copia	Ale
chr10	10916772	10921689	2.28147	0.0114073	copia	Ivana
chr10	11246917	11251708	3.90293	0.0195147	copia	Ale
chr10	11505809	11510542	4.47955	0.0223977	copia	Ivana
chr10	11797405	11804167	9.18096	0.0459048	copia	Ivana
chr10	12073924	12079179	9.45457	0.0472728	copia	Ivana
chr10	12641248	12646607	0.485438	0.00242719	gypsy	Reina
chr10	12753473	12758933	0.8972	0.004486	copia	Tork
chr10	13191504	13196400	4.41242	0.0220621	copia	Ale
chr10	13408184	13413033	4.35042	0.0217521	copia	Ivana
chr10	13447999	13453340	0	0	gypsy	Reina
chr10	13603357	13608135	4.81969	0.0240985	copia	Ivana
chr10	14009755	14015062	2.50013	0.0125007	copia	Ivana
chr10	14171006	14176258	2.73428	0.0136714	copia	Ivana
chr10	14398827	14403618	7.07184	0.0353592	copia	Ale
chr10	14410018	14414690	0	0	copia	Ale
chr10	14646271	14650896	4.02064	0.0201032	copia	Ale
chr10	14735998	14740943	0.975617	0.00487809	copia	Ivana
chr10	16087522	16095160	0	0	copia	Ikeros
chr10	16154183	16158871	2.57517	0.0128759	copia	Ivana
chr10	16214483	16219940	1.80728	0.00903639	copia	Tork
chr10	16549824	16554969	0.62112	0.0031056	copia	Ivana
chr10	16797505	16802142	6.45688	0.0322844	copia	Ivana
chr10	16936841	16941720	0.988882	0.00494441	copia	Ale
chr10	16979025	16983793	5.27559	0.0263779	copia	Ivana
chr10	17359672	17366532	1.59265	0.00796325	copia	Ikeros
chr11	36678	45357	8.86985	0.0443492	gypsy	CRM
chr11	204294	209236	10.1613	0.0508066	copia	Ivana
chr11	301380	310972	3.13763	0.0156882	copia	Ikeros
chr11	411668	416624	5.22995	0.0261497	copia	Ale
chr11	550901	556385	1.70487	0.00852435	copia	Ivana
chr11	695469	700559	17.3728	0.0868641	copia	Ale
chr11	730136	735080	0	0	copia	Ivana
chr11	735934	741238	5.15201	0.0257601	copia	Ale
chr11	872549	877187	0	0	copia	Ale
chr11	1107632	1112366	0	0	copia	Ale
chr11	1123443	1128858	4.7041	0.0235205	copia	Tork
chr11	1183934	1188838	1.61294	0.00806469	copia	Ale
chr11	1197651	1202641	5.19597	0.0259799	copia	Ale
chr11	1325927	1330551	6.06514	0.0303257	copia	Ivana
chr11	1334051	1338849	2.47177	0.0123588	copia	Ivana
chr11	1342855	1347491	3.1275	0.0156375	copia	Ivana
chr11	1375173	1384860	0.10688	0.000534402	gypsy	Tekay
chr11	1443117	1448129	1.33631	0.00668156	copia	Ivana
chr11	1464595	1469837	1.04168	0.00520838	copia	Ale
chr11	1570245	1574921	2.83366	0.0141683	copia	Ale
chr11	1641665	1646141	4.91504	0.0245752	copia	Ale
chr11	1775164	1780480	0	0	copia	Ivana
chr11	1817450	1822589	2.10534	0.0105267	copia	Ale
chr11	1833755	1838672	14.4705	0.0723527	copia	Ivana
chr11	1842551	1854588	10.0569	0.0502843	copia	Ivana
chr11	1945277	1952301	18.9147	0.0945735	copia	Ale
chr11	1955122	1959882	8.43698	0.0421849	copia	Ale
chr11	1971156	1976837	7.82188	0.0391094	copia	Ale
chr11	2074827	2079559	7.80211	0.0390106	copia	Ale
chr11	2098187	2112002	0	0	gypsy	Ogre
chr11	2120794	2125897	0.872415	0.00436207	copia	Ale
chr11	2275272	2280545	0.990107	0.00495054	copia	Ale
chr11	2370537	2375443	7.29422	0.0364711	copia	Ale
chr11	2526701	2531385	19.8095	0.0990474	copia	Ale
chr11	3747711	3752760	9.53102	0.0476551	copia	Ale
chr11	3848402	3853391	17.2451	0.0862257	copia	Ale
chr11	3869571	3877623	1.47481	0.00737403	gypsy	Tekay
chr11	4460388	4464869	3.04972	0.0152486	copia	Ale
chr11	4603565	4608370	7.10085	0.0355042	copia	Ivana
chr11	4879704	4885056	4.28301	0.021415	gypsy	Reina
chr11	4968464	4973768	5.90772	0.0295386	copia	Ale
chr11	4989225	4994705	22.3047	0.111523	copia	Ale
chr11	4996542	5001503	0	0	copia	Ale
chr11	5095921	5102669	0.61291	0.00306455	copia	Ikeros
chr11	5178625	5183266	23.4584	0.117292	copia	Ale
chr11	5206907	5211715	12.6616	0.063308	copia	Ale
chr11	5511503	5516590	2.87439	0.014372	copia	Ale
chr11	5736006	5741472	4.8015	0.0240075	gypsy	Reina
chr11	5895520	5900473	24.7242	0.123621	copia	Ale
chr11	6077156	6081901	5.28303	0.0264152	copia	Ale
chr11	6236809	6241978	4.52032	0.0226016	copia	Ale
chr11	6435248	6440023	7.17663	0.0358832	copia	Ivana
chr11	6543523	6548111	2.55333	0.0127667	copia	Ivana
chr11	6596580	6601630	24.4303	0.122152	copia	Ale
chr11	6659488	6664523	0.568183	0.00284092	copia	Ale
chr11	6689089	6694379	27.0088	0.135044	copia	Ivana
chr11	6806111	6811348	10.6584	0.0532919	gypsy	CRM
chr11	6842018	6846963	22.8413	0.114207	copia	Ale
chr11	6847977	6853086	8.81398	0.0440699	copia	Ale
chr11	6877179	6888549	0.297862	0.00148931	gypsy	Tekay
chr11	6917931	6923421	4.3407	0.0217035	copia	Ale
chr11	7090088	7096752	17.8166	0.0890828	copia	Ale
chr11	7098864	7105834	17.1374	0.0856868	copia	Ivana
chr11	7158147	7162724	27.8394	0.139197	copia	Ale
chr11	7166062	7170629	9.15793	0.0457897	copia	Ale
chr11	7444166	7459444	2.38237	0.0119119	gypsy	Ogre
chr11	7500279	7514266	8.02406	0.0401203	gypsy	Ogre
chr11	7531012	7536163	17.1251	0.0856256	copia	Bianca
chr11	7561629	7574534	8.07584	0.0403792	gypsy	Ogre
chr11	7585207	7590446	6.28792	0.0314396	copia	Ale
chr11	7592785	7597050	16.2381	0.0811905	copia	Ivana
chr11	7733291	7738173	17.4891	0.0874455	copia	Ale
chr11	7744464	7757524	4.47456	0.0223728	gypsy	Ogre
chr11	7772342	7781721	21.3786	0.106893	gypsy	Athila
chr11	7787372	7792007	4.02433	0.0201217	copia	Ale
chr11	7803211	7811876	20.9231	0.104616	gypsy	CRM
chr11	7854343	7861210	13.3591	0.0667955	copia	Ale
chr11	7864620	7868969	10.6738	0.0533691	copia	Ivana
chr11	7927189	7932058	10.3488	0.0517442	copia	Ale
chr11	7978325	7983424	6.74337	0.0337169	gypsy	Reina
chr11	8022804	8033159	12.5386	0.062693	gypsy	Athila
chr11	8055045	8059838	11.4269	0.0571345	copia	Ale
chr11	8152417	8157423	10.7188	0.0535942	copia	Ivana
chr11	8162583	8167455	7.83519	0.0391759	copia	Ivana
chr11	8370008	8382900	16.8885	0.0844425	gypsy	Ogre
chr11	8449242	8455061	8.81881	0.044094	copia	Bianca
chr11	8477232	8482391	3.95648	0.0197824	gypsy	CRM
chr11	8482547	8487339	19.9473	0.0997365	copia	Ivana
chr11	8497053	8501837	1.68071	0.00840356	copia	Tork
chr11	8872115	8876863	11.0709	0.0553544	copia	Ivana
chr11	9146596	9159150	15.579	0.0778951	gypsy	Ogre
chr11	9285741	9294394	2.27301	0.0113651	gypsy	Tekay
chr11	9371884	9376250	32.145	0.160725	copia	Ivana
chr11	9420573	9430146	11.6679	0.0583393	gypsy	CRM
chr11	9522756	9532788	1.16904	0.00584518	gypsy	Athila
chr11	9534234	9539512	28.419	0.142095	gypsy	CRM
chr11	9579270	9590067	12.6271	0.0631355	gypsy	Athila
chr11	9609019	9616304	8.82191	0.0441096	copia	Ale
chr11	9643958	9649105	6.76238	0.0338119	gypsy	Reina
chr11	9650684	9655537	4.32926	0.0216463	copia	Ivana
chr11	9739642	9745602	2.75802	0.0137901	gypsy	Galadriel
chr11	9972200	9986038	4.7189	0.0235945	gypsy	Ogre
chr11	10040187	10050329	5.70281	0.028514	gypsy	Athila
chr11	10054659	10065759	18.8824	0.0944122	gypsy	Ogre
chr11	10066410	10074276	21.7079	0.10854	copia	TAR
chr11	10194560	10200428	19.3151	0.0965753	copia	Bianca
chr11	10203447	10208615	36.9923	0.184961	gypsy	Reina
chr11	10301883	10308664	4.85984	0.0242992	copia	Ikeros
chr11	10321810	10331993	3.6912	0.018456	gypsy	Athila
chr11	10365236	10369945	14.4111	0.0720554	copia	Ale
chr11	10575357	10586276	34.7175	0.173588	copia	Ivana
chr11	10716784	10723978	25.9861	0.12993	gypsy	CRM
chr11	10793296	10798113	23.6853	0.118427	copia	Ivana
chr11	10810787	10817059	15.3093	0.0765465	copia	Ale
chr11	10823203	10828051	18.1172	0.0905861	copia	Ale
chr11	10833758	10840344	19.279	0.0963952	gypsy	CRM
chr11	10840505	10844625	12.8843	0.0644213	copia	Ale
chr11	11038909	11043706	9.29072	0.0464536	copia	Ivana
chr11	11445538	11450342	22.8113	0.114057	copia	Ale
chr11	11451096	11455952	20.3902	0.101951	copia	Ale
chr11	11477276	11482046	4.0822	0.020411	copia	Ivana
chr11	11597741	11602452	0	0	copia	Ivana
chr11	11658766	11663497	0	0	copia	Ale
chr11	11847801	11852905	8.17723	0.0408861	copia	Ivana
chr11	11956540	11961559	11.8732	0.0593661	copia	Ale
chr11	11967143	11973576	2.00508	0.0100254	gypsy	CRM
chr11	12019545	12024832	1.09291	0.00546454	gypsy	Reina
chr11	12033760	12038427	5.94234	0.0297117	copia	Ivana
chr11	12054718	12062761	5.29037	0.0264519	gypsy	Tekay
chr11	12178957	12194142	26.9362	0.134681	gypsy	Ogre
chr11	12328695	12332978	20.889	0.104445	copia	Ale
chr11	12392833	12399890	16.9818	0.0849091	gypsy	CRM
chr11	12505418	12510735	2.3068	0.011534	gypsy	Reina
chr11	12529593	12534616	4.47535	0.0223768	copia	Ivana
chr11	12586900	12591672	3.36166	0.0168083	copia	Ale
chr11	12733877	12738628	2.05527	0.0102764	copia	Ale
chr11	12759049	12764258	13.0417	0.0652086	copia	Tork
chr11	12826971	12832026	4.19796	0.0209898	copia	Ale
chr11	12907200	12912256	9.19257	0.0459629	copia	Ale
chr11	13020878	13025712	30.5136	0.152568	copia	Ivana
chr11	13025726	13030612	21.3555	0.106777	copia	Ale
chr11	13038870	13043759	0	0	copia	Ale
chr11	13367686	13371316	26.8971	0.134485	copia	Ale
chr11	13725060	13730447	0.956945	0.00478473	gypsy	Reina
chr11	13732792	13738223	4.99419	0.024971	copia	Tork
chr11	14031907	14036656	0	0	copia	Ale
chr11	14550777	14555824	1.81271	0.00906355	copia	Ivana
chr11	14688103	14693205	0	0	copia	Ale
chr11	15110766	15117519	3.34124	0.0167062	copia	Ikeros
chr11	15229595	15244916	11.427	0.0571349	gypsy	Ogre
chr11	15261411	15266159	0	0	copia	Ivana
chr11	15317531	15322547	4.0822	0.020411	copia	Ale
chr11	15444347	15449529	22.566	0.11283	copia	Ale
chr11	15478803	15484227	3.81782	0.0190891	copia	Tork
chr11	15491549	15496555	17.2814	0.0864069	copia	Ale
chr11	15510935	15521130	0.838065	0.00419032	gypsy	Athila
chr11	15548109	15553226	1.9082	0.009541	copia	Ale
chr11	15574264	15579113	18.7087	0.0935433	copia	Ale
chr11	15582001	15589570	25.1595	0.125797	copia	Ale
chr11	15600775	15609123	6.78407	0.0339203	gypsy	Reina
chr11	15625181	15630283	0	0	copia	Ale
chr11	15646162	15651253	14.3444	0.0717218	copia	Ivana
chr11	15652267	15656580	6.84575	0.0342288	copia	Ivana
chr11	15716402	15721135	7.60515	0.0380258	copia	Ivana
chr11	16053551	16058487	16.0132	0.080066	copia	Ale
chr11	16123038	16127891	1.96724	0.00983621	copia	Ale
chr12	121970	132501	5.70281	0.028514	copia	Ale
chr12	135664	141354	2.83661	0.0141831	gypsy	CRM
chr12	146336	151439	0	0	copia	Ivana
chr12	158109	163101	5.34353	0.0267177	copia	Ale
chr12	166701	171408	9.22356	0.0461178	copia	Ale
chr12	176293	181498	7.24127	0.0362063	copia	Ale
chr12	218572	228135	16.7464	0.0837319	copia	Ivana
chr12	234870	239976	4.0822	0.020411	copia	Ale
chr12	252147	266821	9.04358	0.0452179	gypsy	CRM
chr12	731613	737002	0	0	gypsy	Reina
chr12	1316921	1330958	0.519482	0.00259741	gypsy	Ogre
chr12	1352665	1357477	4.16727	0.0208363	copia	Ivana
chr12	2147516	2152728	6.06015	0.0303007	copia	Ivana
chr12	2178633	2183791	3.20988	0.0160494	gypsy	Reina
chr12	2469405	2474215	10.2227	0.0511134	copia	Ale
chr12	2528063	2532789	3.92207	0.0196104	copia	Ale
chr12	2541666	2546711	1.21214	0.00606068	copia	Ale
chr12	2634108	2642719	34.4464	0.172232	copia	Ivana
chr12	2681226	2694321	13.1524	0.0657618	copia	Ale
chr12	2824310	2829379	11.3072	0.056536	copia	Ale
chr12	3250577	3257868	9.80145	0.0490073	copia	Ale
chr12	3459740	3464519	0	0	copia	Ale
chr12	3507080	3522694	2.78084	0.0139042	gypsy	Ogre
chr12	3531662	3537067	14.0748	0.070374	copia	Ale
chr12	3539993	3546705	6.37217	0.0318608	gypsy	CRM
chr12	4029273	4034365	6.16335	0.0308167	copia	Ivana
chr12	4147870	4161558	2.36225	0.0118113	gypsy	Ogre
chr12	4401628	4406818	6.42723	0.0321361	gypsy	Reina
chr12	4706486	4712138	9.78695	0.0489347	copia	TAR
chr12	4839747	4844460	8.885	0.044425	copia	Ale
chr12	5054137	5059379	21.3014	0.106507	copia	Bianca
chr12	5224295	5229059	6.19058	0.0309529	copia	Ale
chr12	5370734	5381349	0.515106	0.00257553	gypsy	Tekay
chr12	5426937	5438159	1.46401	0.00732004	gypsy	Tekay
chr12	5582422	5587122	12.5938	0.0629692	copia	Ale
chr12	5588085	5592709	7.85454	0.0392727	copia	Ale
chr12	5730563	5740751	16.7351	0.0836756	gypsy	Tekay
chr12	5826101	5841318	10.6495	0.0532473	gypsy	Ogre
chr12	6065331	6071732	2.89339	0.0144669	copia	Ikeros
chr12	6164012	6173237	3.39854	0.0169927	gypsy	Tekay
chr12	6188111	6193297	13.5458	0.0677288	gypsy	Reina
chr12	6271715	6277015	4.04238	0.0202119	copia	Bianca
chr12	6343315	6348323	16.1698	0.080849	copia	Ale
chr12	6434822	6439858	8.02443	0.0401222	copia	Ale
chr12	6540769	6545533	6.9715	0.0348575	copia	Ale
chr12	6671828	6676697	13.5671	0.0678355	copia	Ale
chr12	6678649	6684212	16.3157	0.0815787	gypsy	Reina
chr12	6690811	6701015	3.9363	0.0196815	gypsy	Athila
chr12	6705715	6710330	3.01903	0.0150951	copia	Ale
chr12	7050743	7055834	6.23535	0.0311767	copia	Ivana
chr12	7386872	7391571	20.6303	0.103151	gypsy	Reina
chr12	7768439	7774311	23.0119	0.115059	copia	Ivana
chr12	7987185	7992406	7.43712	0.0371856	copia	Ale
chr12	8013162	8016914	8.91679	0.044584	copia	Ale
chr12	8259661	8269882	2.2389	0.0111945	gypsy	Athila
chr12	8426494	8431421	0	0	copia	Ale
chr12	8532781	8537854	5.2656	0.026328	gypsy	Reina
chr12	8586036	8591188	10.2486	0.0512431	copia	Ivana
chr12	8621205	8625854	0.759737	0.00379869	copia	Ale
chr12	8634573	8639742	18.5516	0.0927579	copia	Ivana
chr12	8745912	8753103	10.2833	0.0514167	copia	Ikeros
chr12	8855429	8860170	14.5416	0.0727081	copia	Ivana
chr12	8863410	8868626	11.1723	0.0558613	copia	Ivana
chr12	9019438	9024771	8.5895	0.0429475	copia	Ale
chr12	9058880	9063901	7.64174	0.0382087	copia	Tork
chr12	9280713	9285343	7.79879	0.0389939	copia	Ivana
chr12	9285883	9291086	7.21963	0.0360981	gypsy	Reina
chr12	9790689	9798551	17.3785	0.0868925	copia	Ivana
chr12	9834614	9839516	15.3184	0.0765918	copia	Ale
chr12	9904341	9909160	2.72735	0.0136367	copia	Ale
chr12	10035788	10040494	1.15441	0.00577206	copia	Ivana
chr12	10155451	10160241	5.15605	0.0257803	copia	Ivana
chr12	10804736	10812378	10.0408	0.0502041	copia	Tork
chr12	10914613	10920277	4.24824	0.0212412	copia	Ale
chr12	11133876	11140749	9.78546	0.0489273	copia	Ivana
chr12	11558691	11563741	0	0	copia	Ale
chr12	11565671	11570869	3.06197	0.0153098	copia	Ale
chr12	11758430	11763544	0	0	copia	Ivana
chr12	12237034	12241699	9.9368	0.049684	copia	Ale
chr12	12335404	12339873	0	0	copia	Ale
chr12	12654287	12659446	4.43701	0.0221851	copia	Ivana
chr12	12669389	12674668	12.2998	0.0614988	copia	Ale
chr13	328934	333891	0.470589	0.00235295	copia	Ivana
chr13	351068	355839	1.68541	0.00842705	copia	Ivana
chr13	796199	801890	27.9872	0.139936	copia	Bianca
chr13	867344	871859	1.55948	0.0077974	copia	Ale
chr13	967387	972920	9.0929	0.0454645	gypsy	Reina
chr13	1095388	1100695	2.75665	0.0137832	copia	Ivana
chr13	1118426	1123279	2.05527	0.0102764	copia	Ivana
chr13	1310133	1314957	1.49257	0.00746283	copia	Ivana
chr13	1459366	1464382	7.48123	0.0374061	copia	Ale
chr13	1721054	1726034	2.02027	0.0101014	copia	Ale
chr13	1877575	1883981	0.418192	0.00209096	copia	Ikeros
chr13	2032831	2037771	0.756862	0.00378431	copia	Ale
chr13	2091103	2095739	20.2691	0.101346	copia	Ale
chr13	2262660	2267332	0.880093	0.00440046	copia	Ivana
chr13	2441205	2446556	4.36524	0.0218262	copia	Tork
chr13	2643125	2648282	2.47947	0.0123973	copia	Ale
chr13	2669411	2678340	20.821	0.104105	copia	Tork
chr13	2806991	2811833	27.6294	0.138147	copia	Ale
chr13	3443329	3448307	0	0	copia	Ale
chr13	3648516	3653749	4.35364	0.0217682	copia	Ale
chr13	3701886	3707029	2.78112	0.0139056	copia	Ale
chr13	3728265	3741056	5.33439	0.0266719	copia	Ale
chr13	3821474	3826565	6.90273	0.0345137	copia	Ale
chr13	4119520	4124592	1.02829	0.00514143	copia	Ivana
chr13	4359147	4364977	28.0457	0.140228	copia	Ale
chr13	4836730	4852235	3.85134	0.0192567	copia	Ale
chr13	4927695	4934352	0.609758	0.00304879	gypsy	CRM
chr13	5043611	5048614	1.89579	0.00947896	copia	Ale
chr13	5323130	5329187	6.54251	0.0327125	copia	Bianca
chr13	5396321	5405128	1.69136	0.0084568	gypsy	Tekay
chr13	5450673	5455984	4.42963	0.0221482	copia	Ivana
chr13	5695353	5700244	7.4963	0.0374815	copia	Ale
chr13	6008748	6023725	14.3626	0.0718131	gypsy	Ogre
chr13	6052924	6064932	22.1169	0.110585	gypsy	CRM
chr13	6265030	6274246	4.13376	0.0206688	gypsy	Athila
chr13	6282765	6295427	3.65449	0.0182724	gypsy	Ogre
chr13	6436406	6446221	18.1631	0.0908153	copia	Ikeros
chr13	6506810	6516451	30.1222	0.150611	copia	Ikeros
chr13	6666468	6671267	17.7285	0.0886427	copia	Ale
chr13	6788652	6797070	0.204082	0.00102041	gypsy	Tekay
chr13	6908104	6917004	1.88896	0.00944482	gypsy	Tekay
chr13	7042791	7048838	1.38569	0.00692846	gypsy	CRM
chr13	7280857	7289800	15.4742	0.0773709	gypsy	Tekay
chr13	7464718	7474432	4.35307	0.0217653	gypsy	Tekay
chr13	7493816	7501452	3.67027	0.0183513	gypsy	Tekay
chr13	7507351	7512417	9.85149	0.0492575	gypsy	Reina
chr13	7713926	7721801	5.3597	0.0267985	gypsy	Tekay
chr13	7729096	7743048	4.54956	0.0227478	gypsy	Ogre
chr13	7788834	7795052	34.8778	0.174389	copia	Ikeros
chr13	7956489	7964813	2.96008	0.0148004	gypsy	Tekay
chr13	7965408	7972980	22.4346	0.112173	gypsy	Tekay
chr13	8063925	8068769	0	0	copia	Ivana
chr13	8288849	8295925	23.3193	0.116597	gypsy	CRM
chr13	8445153	8450641	17.3262	0.0866309	copia	TAR
chr13	8467928	8483295	21.5646	0.107823	gypsy	Ogre
chr13	8644705	8650122	22.6034	0.113017	gypsy	CRM
chr13	8667633	8672668	3.10906	0.0155453	copia	Ale
chr13	8750487	8759757	6.10868	0.0305434	gypsy	Athila
chr13	8818044	8828010	1.91276	0.00956382	gypsy	Athila
chr13	9075675	9085888	6.27422	0.0313711	gypsy	Athila
chr13	9186618	9196839	0.833626	0.00416813	gypsy	Athila
chr13	9281397	9292466	0.360276	0.00180138	gypsy	Tekay
chr13	9305875	9316048	3.48697	0.0174349	gypsy	Athila
chr13	9386198	9390839	4.32968	0.0216484	copia	Ale
chr13	9573572	9578486	3.77984	0.0188992	gypsy	Reina
chr13	9673427	9678394	10.8732	0.0543661	gypsy	Reina
chr13	9846028	9851046	27.5315	0.137658	gypsy	Reina
chr13	9881039	9886443	19.7212	0.0986062	copia	Ale
chr13	10067045	10072640	15.3095	0.0765473	gypsy	Galadriel
chr13	10146544	10152142	16.6254	0.083127	gypsy	Galadriel
chr13	10379868	10387260	16.9141	0.0845704	copia	Ivana
chr13	10469440	10478564	12.9833	0.0649163	gypsy	Tekay
chr13	10488110	10493077	1.69136	0.00845682	copia	Ale
chr13	10749217	10754426	5.19293	0.0259647	copia	Ale
chr13	10826016	10840382	2.56814	0.0128407	gypsy	Ogre
chr13	11016356	11021672	21.7148	0.108574	gypsy	Reina
chr13	11073261	11078093	20.4949	0.102474	copia	Ale
chr13	11139558	11144277	9.54372	0.0477186	copia	Ale
chr13	11240110	11245405	4.04914	0.0202457	copia	Ivana
chr13	11363009	11367503	22.8212	0.114106	copia	Ivana
chr13	12346587	12351526	17.5681	0.0878404	copia	Ale
chr13	12541609	12548799	25.1286	0.125643	copia	Ale
chr13	12548928	12553977	3.28338	0.0164169	copia	Ale
chr13	12559342	12565132	17.9395	0.0896973	copia	Ale
chr13	12591561	12596624	4.034	0.02017	copia	Ale
chr13	13218783	13224082	8.40152	0.0420076	copia	Ivana
chr13	13332644	13337741	5.05339	0.0252669	copia	Ale
chr13	13343694	13356914	16.3523	0.0817615	copia	Tork
chr13	13471334	13476629	2.44159	0.012208	copia	Ivana
chr13	13561296	13566127	7.28556	0.0364278	copia	Ivana
chr13	13935214	13939710	16.8406	0.0842028	copia	Ale
chr13	13974379	13979069	0.952388	0.00476194	copia	Ale
chr13	14171387	14176363	3.04418	0.0152209	copia	Ale
chr13	14292241	14297258	17.9177	0.0895884	copia	Ale
chr13	14384955	14390382	3.5171	0.0175855	copia	Tork
chr13	14567720	14572899	2.3438	0.011719	copia	Ale
chr13	14622576	14632811	1.39439	0.00697197	gypsy	Athila
chr13	14713008	14717948	0.934586	0.00467293	copia	Ivana
chr13	14718292	14733065	1.64122	0.00820609	gypsy	Ogre
chr13	14737965	14742433	17.6793	0.0883967	gypsy	Reina
chr13	14744335	14749060	11.7188	0.0585938	copia	Ivana
chr13	14771309	14786295	1.7417	0.00870849	gypsy	Ogre
chr13	14828716	14833431	12.2124	0.0610621	copia	Ivana
chr13	14841816	14846781	13.1648	0.065824	gypsy	Reina
chr13	14864433	14869065	3.08107	0.0154054	copia	Ale
chr13	15027576	15032842	0.396629	0.00198315	copia	Ivana
chr13	15074034	15078948	1.71678	0.0085839	copia	Ale
chr14	75312	80361	1.89428	0.00947139	gypsy	Reina
chr14	84919	89717	7.2547	0.0362735	copia	Ale
chr14	104558	109514	5.244	0.02622	copia	Ivana
chr14	124054	129072	1.48151	0.00740754	copia	Ale
chr14	145002	149671	18.7149	0.0935747	copia	Ale
chr14	155542	165109	2.11635	0.0105818	copia	SIRE
chr14	437004	442076	0	0	copia	Ale
chr14	556244	561031	5.32965	0.0266482	copia	Ivana
chr14	880206	885190	12.6196	0.0630979	copia	Ale
chr14	969305	974317	1.08697	0.00543484	copia	Ale
chr14	1370688	1375916	4.42837	0.0221418	copia	Ivana
chr14	1568112	1573516	10.0631	0.0503157	copia	Tork
chr14	1614158	1618943	3.91225	0.0195612	copia	Tork
chr14	1801725	1806798	0.754721	0.0037736	copia	Ale
chr14	2001023	2011954	1.63939	0.00819695	gypsy	Tekay
chr14	2014721	2019655	4.55094	0.0227547	copia	Ivana
chr14	2137787	2143189	0.47506	0.0023753	gypsy	Reina
chr14	2598557	2607397	3.14953	0.0157476	gypsy	Tekay
chr14	2621038	2636381	1.60859	0.00804297	gypsy	Ogre
chr14	2763586	2768572	5.58595	0.0279298	copia	Ivana
chr14	2787683	2802972	19.8153	0.0990763	gypsy	Ogre
chr14	2927834	2941977	3.43524	0.0171762	gypsy	Ogre
chr14	2950808	2964981	2.35071	0.0117536	gypsy	Ogre
chr14	4065552	4070903	0.995033	0.00497517	gypsy	Reina
chr14	4686604	4695123	3.02935	0.0151468	gypsy	Tekay
chr14	4764561	4769729	0.650938	0.00325469	copia	Ale
chr14	5076928	5081994	0	0	copia	Ivana
chr14	5770986	5779003	1.98188	0.00990939	copia	Angela
chr14	5875488	5880404	1.20483	0.00602417	copia	Ivana
chr14	5928848	5934195	1.19583	0.00597914	copia	Tork
chr14	6032976	6038337	3.50403	0.0175201	gypsy	Reina
chr14	6238363	6243624	7.43275	0.0371638	copia	Ivana
chr14	6310370	6315428	1.26584	0.0063292	copia	Ale
chr14	6397238	6402408	5.93651	0.0296826	copia	Ale
chr14	7235757	7240656	14.7883	0.0739414	copia	Ivana
chr14	7442686	7447933	0	0	copia	Ale
chr14	8383985	8388871	6.08914	0.0304457	copia	Ivana
chr14	8408920	8415568	4.86971	0.0243485	copia	Ikeros
chr14	8800499	8805133	0	0	copia	Ale
chr14	9339134	9344391	21.7479	0.10874	gypsy	Reina
chr14	10247860	10252790	2.29895	0.0114948	copia	Ale
chr14	10337533	10342211	21.2793	0.106397	copia	Ivana
chr14	10667708	10674514	14.3279	0.0716395	copia	Ikeros
chr14	10676815	10681833	1.31942	0.0065971	copia	Ivana
chr14	10793979	10798664	1.64952	0.00824758	copia	Ivana
chr14	12047753	12052632	4.44967	0.0222484	copia	Ivana
chr14	12182509	12187276	4.31884	0.0215942	copia	Ivana
chr14	12265797	12271373	3.57473	0.0178736	copia	Ivana
chr14	12331671	12337009	26.0836	0.130418	gypsy	CRM
chr14	12436333	12441088	0.740744	0.00370372	copia	Ale
chr14	12651905	12659333	8.09873	0.0404937	gypsy	CRM
chr14	12691630	12698228	19.6642	0.0983209	gypsy	CRM
chr14	12852942	12857774	4.27873	0.0213936	copia	Ale
chr14	12944212	12949068	0	0	copia	Ale
chr14	13041983	13046616	14.1145	0.0705723	copia	Ale
chr14	13117657	13124303	14.4972	0.0724859	copia	Ale
chr15	147754	154425	2.41214	0.0120607	copia	Ivana
chr15	217723	223006	21.4857	0.107428	copia	Ale
chr15	248712	253812	11.3548	0.0567741	copia	Ale
chr15	511257	516019	0	0	copia	Ale
chr15	815225	820049	0	0	copia	Ivana
chr15	1110237	1115323	0	0	copia	Ivana
chr15	1337210	1342054	2.84711	0.0142356	copia	Ale
chr15	1588114	1592929	0.768495	0.00384247	copia	Ivana
chr15	1676243	1681333	1.52094	0.00760471	copia	Ale
chr15	1753187	1758345	3.48138	0.0174069	copia	Ale
chr15	2405869	2410745	0.787406	0.00393703	copia	Ale
chr15	2590272	2594940	9.79804	0.0489902	copia	Ale
chr15	2895409	2900562	16.1613	0.0808065	gypsy	Reina
chr15	3048914	3054610	11.6747	0.0583736	copia	Ale
chr15	3174080	3182308	8.46701	0.0423351	gypsy	Tekay
chr15	3243614	3248394	0	0	copia	Ale
chr15	4250437	4262660	6.60953	0.0330476	gypsy	Ogre
chr15	4809791	4814638	0	0	copia	Ale
chr15	4891156	4896359	0.615387	0.00307693	gypsy	Reina
chr15	4905296	4913621	2.86565	0.0143282	gypsy	Tekay
chr15	4985187	4993105	9.40766	0.0470383	gypsy	Tekay
chr15	5002036	5012244	1.24944	0.00624718	gypsy	Athila
chr15	5018572	5028778	0.556717	0.00278358	gypsy	Athila
chr15	5070624	5075284	10.3757	0.0518784	copia	Ale
chr15	5177676	5184407	8.15824	0.0407912	gypsy	CRM
chr15	5194704	5200082	10.0478	0.050239	copia	Bianca
chr15	5217298	5224422	17.8181	0.0890904	gypsy	CRM
chr15	5250132	5258388	7.11122	0.0355561	copia	Bianca
chr15	5266727	5274274	21.6357	0.108179	gypsy	CRM
chr15	5303336	5311926	5.67911	0.0283955	gypsy	Tekay
chr15	5432379	5440078	5.80377	0.0290189	gypsy	CRM
chr15	5449897	5455129	0	0	gypsy	Reina
chr15	5517271	5522271	4.9589	0.0247945	gypsy	CRM
chr15	5614390	5619787	13.528	0.06764	gypsy	CRM
chr15	5675730	5682464	3.7478	0.018739	gypsy	CRM
chr15	5839597	5850360	13.8657	0.0693285	gypsy	Athila
chr15	5882399	5891640	10.7584	0.0537922	gypsy	Athila
chr15	6050734	6055892	6.45798	0.0322899	gypsy	Reina
chr15	6077721	6082866	17.3006	0.0865028	gypsy	Reina
chr15	6262132	6267072	14.3006	0.0715031	copia	Ivana
chr15	6850362	6855299	18.8187	0.0940933	copia	Ale
chr15	7071182	7079326	1.84258	0.00921291	gypsy	Tekay
chr15	7138586	7143952	18.4779	0.0923896	gypsy	Reina
chr15	7286157	7290764	6.4868	0.032434	copia	Ale
chr15	7879765	7885101	31.1014	0.155507	copia	Ivana
chr15	7965334	7970166	0	0	copia	Ale
chr15	8162559	8167702	0	0	copia	Ale
chr15	8428734	8433488	4.00996	0.0200498	copia	Ivana
chr15	8750722	8766360	0.593474	0.00296737	gypsy	Ogre
chr15	9216578	9231211	3.26746	0.0163373	gypsy	Ogre
chr15	9594263	9599332	15.5058	0.0775292	copia	Ale
chr15	9600362	9605391	3.90641	0.0195321	copia	Ale
chr15	9609049	9619042	11.2672	0.0563361	copia	Ale
chr15	9647660	9652841	4.99033	0.0249517	copia	Ale
chr15	9672456	9677084	13.0948	0.0654741	copia	Ale
chr15	9677953	9682664	13.3044	0.0665222	copia	Ale
chr15	9785207	9800699	20.8071	0.104035	gypsy	Ogre
chr15	10179071	10184467	7.89892	0.0394946	copia	Tork
chr15	10871689	10880124	13.2745	0.0663725	copia	Ivana
chr15	11125655	11133569	10.3793	0.0518963	copia	Ale
chr15	11566711	11571700	8.59424	0.0429712	copia	Ale
chr15	11786096	11796807	1.06555	0.00532773	gypsy	Tekay
chr15	11823558	11828329	0.73733	0.00368665	copia	Ale
chr15	11996815	12001951	1.09141	0.00545707	copia	Ale
chr15	12041198	12046301	4.43756	0.0221878	copia	Ivana
chr15	12072291	12077402	4.9271	0.0246355	copia	Ale
chr15	12090461	12096081	1.53609	0.00768043	gypsy	CRM
chr15	12149123	12153936	2.78112	0.0139056	copia	Ivana
chr15	12199320	12203986	10.9607	0.0548033	copia	Ivana
chr15	12527385	12532149	5.37932	0.0268966	copia	Ivana
chr15	12743580	12749991	9.12112	0.0456056	copia	Ale
chr15	12807482	12812155	1.73165	0.00865823	copia	Ivana
chr15	13216565	13221219	20.0932	0.100466	copia	Ale
chr15	13429502	13434461	1.9231	0.00961552	copia	Ale
chr15	13448644	13453366	7.72615	0.0386307	copia	Ivana
chr15	13458740	13463595	0	0	copia	Ale
chr15	13468991	13474011	8.52435	0.0426217	gypsy	CRM
chr16	118911	123898	7.57373	0.0378686	copia	Ale
chr16	288878	295674	2.24096	0.0112048	copia	Ale
chr16	390151	395605	0.298508	0.00149254	copia	Tork
chr16	433382	438454	9.06184	0.0453092	copia	Ale
chr16	897207	902105	6.3478	0.031739	copia	Ale
chr16	1071577	1079595	16.7825	0.0839124	copia	Alesia
chr16	1140575	1145443	0	0	copia	Ale
chr16	1210551	1215526	22.8138	0.114069	copia	Ivana
chr16	1260079	1264841	14.6362	0.0731811	copia	Ale
chr16	1484489	1489505	20.9239	0.10462	copia	Ale
chr16	1527213	1532324	0.484262	0.00242131	copia	Ivana
chr16	1568139	1579919	9.03911	0.0451955	copia	Ale
chr16	1593206	1603089	12.3508	0.0617539	copia	Ale
chr16	1669883	1684485	0.296187	0.00148093	gypsy	Ogre
chr16	1708292	1717803	22.9055	0.114527	copia	Ivana
chr16	1741877	1751095	15.0838	0.0754188	copia	Ivana
chr16	1990390	1998297	5.41415	0.0270707	gypsy	Tekay
chr16	2150185	2155935	2.23021	0.011151	gypsy	CRM
chr16	2599279	2605300	3.88036	0.0194018	gypsy	Reina
chr16	2665590	2670389	10.4882	0.0524409	copia	Ale
chr16	2695591	2700361	2.37397	0.0118698	copia	Ale
chr16	2880589	2885434	2.08745	0.0104372	copia	Ivana
chr16	3051904	3056623	4.30334	0.0215167	copia	Ale
chr16	3148309	3153553	0.90396	0.0045198	copia	Ale
chr16	3212606	3217604	9.32812	0.0466406	copia	Ale
chr16	3325194	3330067	0	0	copia	Ale
chr16	3416191	3420839	2.19033	0.0109516	copia	Ale
chr16	3503413	3508341	13.0076	0.065038	copia	Ivana
chr16	3699162	3703428	12.2745	0.0613723	copia	Ale
chr16	3948317	3954785	23.2243	0.116122	gypsy	Reina
chr16	4092178	4097030	22.5564	0.112782	copia	Ale
chr16	4114729	4119715	0.694447	0.00347224	copia	Ivana
chr16	4219207	4224147	8.61264	0.0430632	copia	Ale
chr16	4308461	4313388	8.0055	0.0400275	copia	Ale
chr16	4605428	4611062	4.67198	0.0233599	gypsy	Reina
chr16	4826172	4830928	3.0191	0.0150955	copia	Ale
chr16	5017423	5031444	4.34831	0.0217415	gypsy	Ogre
chr16	5047571	5052232	4.1223	0.0206115	copia	Ivana
chr16	5114860	5120369	5.7553	0.0287765	copia	Ale
chr16	5148150	5152996	16.0737	0.0803686	copia	Ale
chr16	5188948	5203288	4.45614	0.0222807	gypsy	Ogre
chr16	5391287	5398328	1.91276	0.00956381	copia	Ikeros
chr16	5633767	5641354	10.6622	0.0533109	copia	Ivana
chr16	5730484	5735287	4.95969	0.0247985	copia	Ale
chr16	5809834	5821870	6.36989	0.0318495	copia	Ivana
chr16	6469975	6475034	18.7137	0.0935686	copia	Ivana
chr16	6676524	6681602	19.5558	0.0977789	copia	Ale
chr16	6707759	6712918	21.2776	0.106388	copia	Ale
chr16	6731766	6736465	13.1554	0.065777	copia	Ale
chr16	6787097	6792561	31.6673	0.158337	copia	Bianca
chr16	7031297	7036120	6.94756	0.0347378	copia	Ale
chr16	7036171	7041653	15.5847	0.0779237	gypsy	Reina
chr16	7925419	7930456	5.4576	0.027288	copia	Ale
chr16	8068098	8073193	0	0	gypsy	Reina
chr16	8196701	8207387	12.1643	0.0608217	gypsy	Tekay
chr16	8217952	8224183	1.78077	0.00890385	gypsy	Tekay
chr16	8518528	8523909	2.45914	0.0122957	copia	Bianca
chr16	8629844	8635054	4.64304	0.0232152	copia	Ivana
chr16	8649222	8654646	11.7023	0.0585113	gypsy	Reina
chr16	8766588	8771401	4.64304	0.0232152	copia	Ivana
chr16	9007665	9015217	4.50575	0.0225287	gypsy	Tekay
chr16	9112762	9117793	23.5613	0.117806	gypsy	Reina
chr16	9128490	9135465	27.3921	0.136961	gypsy	CRM
chr16	9172267	9177112	0	0	copia	Ale
chr16	9255888	9261205	30.8181	0.15409	gypsy	Reina
chr16	9331230	9338153	21.8735	0.109368	gypsy	CRM
chr16	9353118	9357886	20.2665	0.101333	copia	Ale
chr16	9430785	9435536	5.98981	0.0299491	copia	Ivana
chr16	9515727	9525272	2.34285	0.0117143	gypsy	Tekay
chr16	9609452	9614551	2.31894	0.0115947	gypsy	Reina
chr16	9683219	9698260	1.98154	0.00990769	gypsy	Ogre
chr16	9854153	9862936	4.57003	0.0228501	gypsy	Athila
chr16	9951908	9966293	7.0467	0.0352335	gypsy	Reina
chr16	9992051	9996955	3.16224	0.0158112	copia	Ale
chr16	10040116	10050134	0.732925	0.00366462	gypsy	Athila
chr16	10148864	10155335	8.59208	0.0429604	gypsy	CRM
chr16	10200365	10205226	9.08579	0.045429	gypsy	CRM
chr16	10257499	10261344	25.1774	0.125887	copia	Ale
chr16	10408459	10416591	4.4839	0.0224195	gypsy	Tekay
chr16	10430639	10436244	12.9057	0.0645285	gypsy	CRM
chr16	10502576	10510043	6.59097	0.0329548	gypsy	Tekay
chr16	10519342	10527575	18.0795	0.0903974	gypsy	CRM
chr16	10628253	10636576	5.2815	0.0264075	gypsy	Tekay
chr16	10765431	10780304	1.42417	0.00712087	gypsy	Ogre
chr16	10806311	10811845	8.37819	0.0418909	gypsy	CRM
chr16	10889573	10899783	2.80423	0.0140211	gypsy	Athila
chr16	10978466	10984308	7.21825	0.0360912	gypsy	Reina
chr16	10990923	10995369	14.8783	0.0743915	copia	Ale
chr16	11044002	11049795	5.1631	0.0258155	gypsy	CRM
chr16	11077197	11085284	2.60318	0.0130159	gypsy	CRM
chr16	11108172	11117175	3.46052	0.0173026	gypsy	Tekay
chr16	11169543	11176368	5.8596	0.029298	gypsy	CRM
chr16	11379409	11385394	40.0151	0.200076	gypsy	Reina
chr16	11466278	11474231	1.57502	0.00787512	gypsy	Tekay
chr16	11562999	11567628	24.6313	0.123156	copia	Tork
chr16	11671816	11679763	6.6114	0.033057	gypsy	Tekay
chr16	12043267	12051833	6.13938	0.0306969	gypsy	Tekay
chr16	12244873	12249705	10.0178	0.050089	copia	Ale
chr16	12335600	12344572	15.0141	0.0750707	gypsy	CRM
chr16	12359795	12364790	12.8186	0.0640929	copia	Ivana
chr16	12406529	12411169	1.93243	0.00966214	copia	Ale
chr16	13134091	13143113	2.28551	0.0114276	gypsy	Tekay
chr16	13467555	13475716	30.7015	0.153508	gypsy	Reina
chr16	13558736	13567396	1.62852	0.00814259	copia	Ale
chr16	13575151	13579815	11.3329	0.0566643	copia	Ale
chr16	13600111	13605929	4.06277	0.0203139	gypsy	CRM
chr16	13631891	13636929	0.934586	0.00467293	copia	Ale
chr16	13640182	13654033	1.72672	0.00863358	gypsy	Ogre
chr16	13700720	13705346	1.38411	0.00692053	copia	Ale
chr16	13708976	13724237	3.16017	0.0158009	copia	Ale
chr16	13724445	13729555	8.31016	0.0415508	copia	Ale
chr16	13731612	13736874	14.5757	0.0728787	copia	Ale
chr16	13742209	13753946	7.72704	0.0386352	gypsy	Ogre
chr16	13784075	13790615	1.38891	0.00694456	copia	Ale
chr16	13825896	13836198	5.77052	0.0288526	copia	Ale
chr16	14233255	14238194	1.40847	0.00704237	copia	Ivana
chr16	14238881	14243736	3.99394	0.0199697	copia	Ale
chr16	14480878	14485710	2.69544	0.0134772	copia	Alesia
chr16	15017320	15023065	6.8123	0.0340615	gypsy	CRM
chr16	15238833	15244340	31.4474	0.157237	copia	Ale
chr16	15405501	15410772	10.6641	0.0533204	copia	Ale
chr16	15420752	15427644	6.35996	0.0317998	copia	Ikeros
chr16	15574808	15582767	1.64952	0.00824758	gypsy	Tekay
chr16	15977222	15982294	0.51414	0.0025707	copia	Ivana
chr16	16360957	16365688	9.74221	0.0487111	copia	Ivana
chr16	16859480	16867175	21.295	0.106475	gypsy	Reina
chr16	17140825	17146126	3.99394	0.0199697	copia	Bianca
chr16	17165653	17172482	10.6115	0.0530574	copia	Ikeros
chr16	17196406	17201250	2.29895	0.0114948	gypsy	Reina
chr16	17283420	17288867	0.413865	0.00206932	gypsy	Reina
chr16	17420501	17425168	6.13922	0.0306961	copia	Ale
chr16	17560612	17565432	2.72126	0.0136063	copia	Ale
chr16	17772491	17777597	1.86485	0.00932423	copia	Ale
chr16	17785729	17791246	17.5816	0.087908	copia	Bianca
chr16	17799494	17804360	32.3665	0.161833	copia	Ivana
chr16	17957334	17962183	4.79201	0.02396	copia	Ivana
chr16	17970132	17976655	2.33119	0.011656	gypsy	CRM
chr16	18209468	18214350	11.9064	0.0595321	copia	Ale
chr16	18327726	18332453	15.7888	0.0789442	copia	Ale
chr16	18506937	18513757	19.3478	0.0967392	copia	Ikeros
chr16	18548437	18553782	3.16017	0.0158009	gypsy	Reina
chr16	18769531	18774551	8.59424	0.0429712	copia	Ale
chr16	19055879	19061305	4.48368	0.0224184	copia	Ivana
chr16	19088415	19093713	4.77422	0.0238711	copia	Ivana
chr16	19139940	19144882	4.2849	0.0214245	copia	Ivana
chr16	19186771	19192160	4.48798	0.0224399	gypsy	Reina
chr16	19257151	19262925	12.2445	0.0612223	copia	Bianca
chr16	19320901	19325514	6.12436	0.0306218	copia	Ale
chr16	19578729	19584148	1.36366	0.00681829	gypsy	Reina
chr16	19596579	19606412	30.0217	0.150108	copia	Ikeros
chr16	20336539	20341248	0.806456	0.00403228	copia	Ivana
chr16	20380987	20385429	1.25002	0.00625008	copia	Ivana
chr16	20402378	20407235	10.369	0.0518449	copia	Ivana
chr16	20428296	20433477	5.72054	0.0286027	copia	Ale
chr16	20444004	20448790	5.96783	0.0298391	copia	Ivana
chr16	20480443	20485903	17.1244	0.0856219	copia	Ivana
chr16	20513670	20520961	6.50182	0.0325091	copia	Bianca
chr16	20696983	20709037	6.1484	0.030742	copia	Ivana
chr16	20749728	20760045	0.472651	0.00236325	gypsy	Tekay
chr16	20976606	20983329	1.19181	0.00595907	copia	Ikeros
chr16	21379083	21383834	3.37214	0.0168607	copia	Ale
chr16	21447029	21458935	5.80066	0.0290033	copia	Ale
chr16	21581065	21586219	2.73049	0.0136525	copia	Ale
chr16	21734220	21739002	8.79603	0.0439802	copia	Ivana
chr16	21752791	21758060	0.721373	0.00360687	copia	Ale
chr16	21863553	21870225	2.1406	0.010703	copia	Ikeros
chr16	22044960	22050396	12.6609	0.0633046	copia	Bianca
chr16	22118167	22126595	1.82798	0.0091399	gypsy	Tekay
chr16	22206824	22211853	19.3818	0.0969088	copia	Ivana
chr16	22294185	22299128	7.19263	0.0359631	copia	Ale
chr16	22430332	22435120	3.14148	0.0157074	copia	Ivana
chr16	22620081	22625144	1.28001	0.00640007	copia	Ale
chr16	22737592	22742567	7.27119	0.0363559	copia	Ivana
chr16	23044462	23049980	1.27661	0.00638307	gypsy	Reina
chr16	23653391	23658243	0	0	copia	Ivana
chr16	23905637	23910949	3.05581	0.0152791	copia	Ale
chr16	23920866	23925504	1.61947	0.00809734	copia	Ale
chr16	24023404	24028286	5.29925	0.0264963	copia	Ale
chr16	24093614	24098744	0	0	copia	Ale
chr16	24136081	24141390	1.42034	0.0071017	copia	Tork
chr16	24165673	24171332	3.59219	0.017961	copia	Ale
chr16	24190770	24196194	1.40847	0.00704237	copia	Ale
chr16	24373108	24380007	0.922727	0.00461364	copia	Ikeros
chr16	24829268	24844380	29.8736	0.149368	gypsy	Ogre
chr16	24847541	24862442	8.89782	0.0444891	gypsy	Ogre
chr16	25064986	25070297	1.66671	0.00833353	copia	Ale
chr16	25076715	25082043	8.43698	0.0421849	copia	Ale
chr16	25231758	25236820	3.04991	0.0152495	copia	Ale
chr16	25334195	25339753	29.0853	0.145427	copia	Bianca
chr16	25481716	25486987	16.2716	0.081358	copia	Ale
chr16	25532290	25537602	5.93651	0.0296826	copia	Ale
chr16	25808473	25813840	1.51231	0.00756154	gypsy	Reina
chr16	26417701	26424332	2.77011	0.0138505	copia	Ikeros
chr16	27479395	27484539	8.80791	0.0440396	copia	Ivana
chr16	27573142	27578887	10.219	0.0510952	copia	Bianca
chr16	28008336	28013564	0.84211	0.00421055	copia	Ivana
chr16	28037152	28047129	0.895861	0.0044793	gypsy	Athila
chr16	28090170	28095098	20.7604	0.103802	copia	Ale
chr16	28146984	28152333	20.3874	0.101937	copia	Ale
chr16	28557689	28562680	11.9406	0.0597032	copia	Ale
chr16	28669682	28674386	0	0	copia	Ale
chr16	28846306	28860758	1.37016	0.00685082	gypsy	Ogre
chr16	28909177	28914186	14.4903	0.0724516	gypsy	Reina
chr16	29055719	29060673	0.662254	0.00331127	copia	Ale
chr16	29155600	29160369	1.46187	0.00730934	copia	Ale
chr16	29178120	29183450	5.91254	0.0295627	copia	Ivana
chr16	29214635	29219729	22.5805	0.112903	copia	Ale
chr16	29257303	29262438	9.67157	0.0483579	copia	Ale
chr16	29266870	29273710	11.8079	0.0590396	gypsy	CRM
chr16	29321933	29326834	1.95128	0.00975641	copia	Ale
chr16	29369721	29374884	5.3138	0.026569	copia	Ale
chr16	29562111	29567198	3.09124	0.0154562	copia	Ale
chr16	29579597	29584577	4.38026	0.0219013	copia	Ale
chr16	29759211	29765504	11.5447	0.0577233	copia	Ale
chr16	29810666	29815758	3.84033	0.0192017	copia	Tork
chr16	29899303	29913602	3.35191	0.0167595	gypsy	Ogre
chr16	30084844	30089320	21.9119	0.10956	copia	Ale
chr16	30510413	30515252	18.3764	0.091882	copia	Ale
chr16	30524337	30528867	18.9959	0.0949797	copia	Ivana
chr16	30668588	30673780	3.72136	0.0186068	copia	Ivana
chr16	30749037	30755633	27.4166	0.137083	copia	Ivana
chr16	31246211	31251628	5.03841	0.0251921	gypsy	CRM
chr16	31256968	31262153	23.48	0.1174	copia	Ivana
chr16	31318346	31323448	2.31722	0.0115861	copia	Ale
chr16	31323612	31328757	12.1161	0.0605807	copia	Ale
chr16	31341507	31346544	8.17277	0.0408639	copia	Ale
chr16	31372777	31378147	3.2227	0.0161135	copia	Ivana
chr16	31378785	31384514	2.33474	0.0116737	copia	Bianca
chr16	31618461	31623572	4.19642	0.0209821	copia	Ale
chr16	31721232	31725956	0.523561	0.00261781	copia	Ivana
chr16	31777879	31783293	0.978897	0.00489448	gypsy	Reina
chr16	31998922	32004217	2.38638	0.0119319	copia	Ivana
chr16	32007911	32013158	12.6354	0.0631772	copia	Ivana
chr16	32056741	32071479	16.7014	0.0835072	copia	Ale
chr16	32087264	32092086	7.4072	0.037036	copia	Ivana
chr16	32183597	32188340	1.95604	0.00978021	copia	Ivana
chr16	32317811	32323121	1.40847	0.00704237	copia	Ale
chr16	32576263	32580454	17.9151	0.0895756	copia	Ivana
chr16	32829280	32834412	12.8865	0.0644323	copia	Ale
chr16	32909222	32914175	0	0	copia	Ale
chr16	32928033	32933124	5.76801	0.02884	copia	Ale
chr16	32964616	32969455	1.70456	0.00852282	copia	Ale
chr16	32978503	32993204	6.18877	0.0309439	gypsy	Ogre
chr16	33028264	33032320	16.8406	0.0842028	copia	Ale
chr16	33358779	33366864	4.17851	0.0208925	gypsy	Tekay
chr16	33374200	33378984	10.1131	0.0505657	copia	Ivana
chr16	33630976	33635797	7.96486	0.0398243	copia	Ale
chr16	33748101	33752971	3.32233	0.0166117	copia	Ale
chr16	33762830	33767917	2.54203	0.0127101	copia	Ivana
chr16	33890102	33895242	2.26757	0.0113379	gypsy	Reina
chr16	34143355	34148039	20.4471	0.102235	copia	Ale
chr16	34171989	34176949	4.88105	0.0244052	copia	Ivana
chr16	34199759	34204833	0.975617	0.00487809	copia	Ale
chr16	34209792	34215175	3.20262	0.0160131	copia	Bianca
chr16	34252908	34257513	13.219	0.0660949	copia	Ale
chr16	34362519	34367933	4.32294	0.0216147	gypsy	Reina
chr16	35126757	35131525	0	0	copia	Ivana
chr16	35143298	35148082	9.77482	0.0488741	copia	Ivana
chr16	35712348	35717579	9.33442	0.0466721	copia	Ivana
chr16	35720796	35730297	0	0	gypsy	Tekay
chr16	35732649	35745612	5.936	0.02968	gypsy	Athila
chr16	35790208	35800138	26.4834	0.132417	gypsy	Athila
chr16	35831650	35839174	13.3177	0.0665884	gypsy	Tekay
chr17	104150	109065	3.04579	0.0152289	copia	Ale
chr17	172122	185753	5.6222	0.028111	gypsy	Ogre
chr17	204506	209594	0.900907	0.00450453	copia	Ale
chr17	313435	328584	1.83936	0.00919682	gypsy	Ogre
chr17	509742	515116	6.41233	0.0320617	gypsy	Reina
chr17	832231	838756	4.05534	0.0202767	copia	Ikeros
chr17	961501	966603	12.7737	0.0638684	copia	Ivana
chr17	988887	993637	1.79677	0.00898384	copia	Ivana
chr17	1080467	1088476	3.22227	0.0161114	gypsy	Reina
chr17	1140396	1145221	1.48702	0.00743508	copia	Ivana
chr17	1284403	1289552	1.09891	0.00549456	copia	Ale
chr17	1348450	1362159	3.50236	0.0175118	gypsy	Ogre
chr17	1372318	1377761	5.49568	0.0274784	copia	Tork
chr17	1407664	1412696	0	0	copia	Ale
chr17	1508395	1513933	7.13874	0.0356937	gypsy	Reina
chr17	1520556	1525746	5.27488	0.0263744	copia	Ale
chr17	1529257	1534800	14.6714	0.0733571	copia	Ale
chr17	1565937	1570845	6.48778	0.0324389	copia	Ale
chr17	1596188	1601444	8.97015	0.0448508	copia	Ale
chr17	1650492	1655565	6.04664	0.0302332	copia	Ale
chr17	1666607	1671211	9.79183	0.0489592	copia	Ivana
chr17	1684999	1697488	7.29874	0.0364937	copia	Ikeros
chr17	1958961	1964498	0.793655	0.00396827	copia	Bianca
chr17	2024512	2029780	23.3637	0.116819	gypsy	Reina
chr17	2116995	2121631	4.92145	0.0246073	copia	Ale
chr17	2166140	2170992	4.23752	0.0211876	copia	Ale
chr17	2183524	2188269	1.25788	0.00628939	copia	Ivana
chr17	2195011	2200329	2.95588	0.0147794	copia	Ivana
chr17	2211228	2216498	16.9075	0.0845374	gypsy	Reina
chr17	2273954	2283142	1.10903	0.00554517	gypsy	Tekay
chr17	2401061	2415918	0.883008	0.00441504	gypsy	Ogre
chr17	2452005	2457542	0	0	copia	Ivana
chr17	2517939	2522711	1.65979	0.00829895	copia	Ivana
chr17	2664006	2669456	19.1808	0.0959038	copia	Ivana
chr17	2688131	2693205	5.33285	0.0266642	copia	Ivana
chr17	2961261	2966264	16.3387	0.0816934	copia	Tork
chr17	3013299	3017871	3.30145	0.0165072	copia	Ale
chr17	3226410	3231346	7.83557	0.0391779	copia	Ivana
chr17	3785617	3796810	0.710431	0.00355215	gypsy	Reina
chr17	3816185	3821637	2.83707	0.0141853	copia	Ale
chr17	3829839	3837071	6.44522	0.0322261	gypsy	Reina
chr17	3882591	3897511	4.72668	0.0236334	gypsy	Ogre
chr17	3910727	3918058	8.00778	0.0400389	copia	Ale
chr17	3973176	3978430	6.14053	0.0307026	copia	Ale
chr17	4002449	4007554	2.87439	0.014372	copia	Ale
chr17	4010939	4016519	14.4936	0.0724678	gypsy	Galadriel
chr17	4031222	4037093	13.9282	0.0696409	copia	TAR
chr17	4409332	4414960	5.76534	0.0288267	copia	Ale
chr17	4415428	4420372	6.23519	0.0311759	copia	Ivana
chr17	4421728	4426401	0	0	copia	Ale
chr17	4678532	4690248	6.76982	0.0338491	gypsy	Tekay
chr17	4697980	4702566	1.34682	0.00673411	copia	Ivana
chr17	5177424	5183892	27.2795	0.136397	gypsy	CRM
chr17	5285012	5290299	18.7153	0.0935765	gypsy	Reina
chr17	5405155	5409768	4.17434	0.0208717	copia	Ale
chr17	5780203	5788542	4.17348	0.0208674	gypsy	Tekay
chr17	5790538	5797262	13.1055	0.0655275	copia	Ikeros
chr17	5801029	5811032	10.2313	0.0511564	gypsy	Athila
chr17	5941088	5949180	11.5131	0.0575653	gypsy	Tekay
chr17	6095428	6103983	1.35308	0.00676542	gypsy	Tekay
chr17	6497008	6506116	3.10775	0.0155387	gypsy	Tekay
chr17	6679854	6685047	2.26474	0.0113237	copia	Ale
chr17	6731024	6735972	16.2635	0.0813175	copia	Ale
chr17	6739216	6749433	7.12982	0.0356491	gypsy	Athila
chr17	6828017	6839587	11.005	0.0550249	gypsy	CRM
chr17	6894716	6902816	14.7659	0.0738293	gypsy	Athila
chr17	6930541	6935568	0	0	copia	Ale
chr17	6980740	6989971	0.802411	0.00401205	gypsy	Athila
chr17	7011847	7025044	16.6185	0.0830923	gypsy	Ogre
chr17	7042144	7054476	8.69378	0.0434689	gypsy	CRM
chr17	7064702	7072667	7.45329	0.0372665	gypsy	Tekay
chr17	7105834	7115477	7.40806	0.0370403	gypsy	Tekay
chr17	7159537	7164347	1.97412	0.00987062	copia	Ivana
chr17	7284075	7295361	7.84733	0.0392367	gypsy	Tekay
chr17	7299762	7304612	0	0	copia	Ale
chr17	7315714	7320388	9.6059	0.0480295	copia	Ale
chr17	7415634	7420688	18.052	0.0902599	gypsy	Reina
chr17	7450463	7455336	10.5551	0.0527757	copia	Ale
chr17	7529023	7534352	5.70222	0.0285111	gypsy	Reina
chr17	7556222	7560969	3.06537	0.0153269	copia	Ale
chr17	7561497	7566591	6.81195	0.0340598	copia	Ale
chr17	7691420	7700400	18.794	0.0939702	gypsy	Athila
chr17	7785107	7792418	0.969703	0.00484852	gypsy	Tekay
chr17	7798300	7802972	22.7454	0.113727	copia	Ivana
chr17	7813654	7818412	2.00379	0.010019	copia	Ale
chr17	7820843	7828809	5.54407	0.0277204	copia	Ale
chr17	7878700	7883465	10.5904	0.052952	copia	Ivana
chr17	7977848	7992629	3.0498	0.015249	gypsy	Ogre
chr17	8004523	8011704	11.3429	0.0567146	gypsy	CRM
chr17	8082443	8087667	0	0	copia	Ale
chr17	8109634	8114413	11.4618	0.057309	copia	Ivana
chr17	8142015	8147390	11.8676	0.059338	copia	Ale
chr17	8148724	8153506	5.27559	0.0263779	copia	Ale
chr17	8155818	8160909	12.5772	0.0628858	copia	Ale
chr17	8213491	8218615	15.0224	0.075112	gypsy	Reina
chr17	8331142	8340867	20.6587	0.103294	copia	Ale
chr17	8341411	8346515	21.0107	0.105054	gypsy	Reina
chr17	8543947	8556088	19.0957	0.0954786	gypsy	Athila
chr17	8980490	8985872	16.8919	0.0844595	gypsy	Reina
chr17	9015931	9025791	12.0587	0.0602933	gypsy	CRM
chr17	9411795	9421083	0.399202	0.00199601	gypsy	Athila
chr17	9531324	9536742	27.4867	0.137433	gypsy	CRM
chr17	9578098	9582964	3.80523	0.0190262	copia	Ale
chr17	9771295	9775891	17.3906	0.0869528	copia	Ale
chr17	9849159	9863441	4.43852	0.0221926	gypsy	Ogre
chr17	9999489	10004878	7.5654	0.037827	copia	Ivana
chr17	10095705	10101106	8.3028	0.041514	copia	Tork
chr17	10641632	10647874	20.4802	0.102401	copia	Ale
chr17	10669123	10674245	0.619197	0.00309599	copia	Ivana
chr17	10715633	10720264	0	0	copia	Ale
chr17	10808848	10817727	20.8194	0.104097	copia	Ivana
chr17	11152118	11159916	17.5521	0.0877605	copia	Ale
chr17	11391239	11396283	11.0075	0.0550373	copia	Ale
chr17	11409423	11424905	2.49614	0.0124807	gypsy	Ogre
chr17	11457711	11462349	0	0	copia	Ale
chr17	11471582	11476741	0	0	copia	Ivana
chr17	11488779	11503176	0.877199	0.00438599	gypsy	Ogre
chr17	11571330	11576558	2.39532	0.0119766	copia	Ale
chr17	11609383	11614698	1.42034	0.0071017	copia	Ale
chr17	11654885	11670506	1.68882	0.00844411	gypsy	Ogre
chr17	11766627	11771772	5.26437	0.0263219	copia	Ale
chr17	12004113	12009173	2.42436	0.0121218	copia	Ale
chr17	12259498	12264168	5.00466	0.0250233	copia	Ivana
chr17	12265057	12269722	15.6736	0.0783679	copia	Ale
chr17	12276432	12287518	1.65903	0.00829516	gypsy	Tekay
chr17	12707425	12712296	0	0	copia	Ale
chr17	13058723	13065468	6.10877	0.0305438	gypsy	CRM
chr17	13269573	13274401	0	0	copia	Ivana
chr17	13624577	13631543	1.26584	0.0063292	copia	Ale
chr17	13751733	13756619	3.15801	0.0157901	copia	Ale
chr17	14165563	14170335	0	0	copia	Ale
chr17	14201176	14205973	2.60382	0.0130191	copia	Ale
chr17	14207323	14212578	20.4682	0.102341	gypsy	Reina
chr17	14395995	14401519	2.67501	0.013375	copia	Ivana
chr17	14419881	14424638	1.48702	0.00743508	copia	Ale
chr17	14446060	14451133	2.63333	0.0131666	copia	Ivana
chr17	14479746	14486001	16.2779	0.0813894	copia	Ikeros
chr17	14577572	14582358	3.67014	0.0183507	copia	Ivana
chr17	14594018	14599168	9.33374	0.0466687	copia	Ale
chr17	14610076	14615154	0	0	copia	Ale
chr17	14701580	14706587	9.00257	0.0450129	copia	Ivana
chr17	15356625	15361649	1.3187	0.0065935	copia	Ivana
chr17	15533829	15538775	1.03094	0.00515468	copia	Ivana
chr17	15582334	15597085	2.06189	0.0103094	gypsy	Ogre
chr17	15604292	15614332	2.48836	0.0124418	gypsy	Athila
chr17	15674911	15680037	1.04576	0.0052288	copia	Ale
chr17	15711038	15715951	3.87145	0.0193573	copia	Ivana
chr18	46549	51491	19.3457	0.0967283	gypsy	Reina
chr18	76110	79929	16.113	0.0805649	copia	Ale
chr18	343552	348684	13.8999	0.0694993	copia	Ale
chr18	537287	542249	1.01011	0.00505055	copia	Ale
chr18	603082	610977	8.64573	0.0432286	copia	Ivana
chr18	651758	656500	1.56763	0.00783813	copia	Ivana
chr18	668637	673883	14.2723	0.0713617	copia	Ale
chr18	694645	699164	0	0	copia	Ivana
chr18	727662	732606	12.4255	0.0621275	copia	Ivana
chr18	1025710	1031468	3.56676	0.0178338	gypsy	CRM
chr18	1084374	1092139	4.62486	0.0231243	copia	Ale
chr18	1570180	1574872	2.19789	0.0109895	copia	Ale
chr18	1703332	1708539	0	0	copia	Ivana
chr18	1752273	1767366	28.8198	0.144099	gypsy	Ogre
chr18	1866020	1870872	0	0	copia	Ale
chr18	2023194	2028529	12.9142	0.0645712	copia	Ivana
chr18	2657240	2662623	1.41178	0.00705888	gypsy	Reina
chr18	2799574	2807233	1.62274	0.00811372	copia	Ikeros
chr18	3294559	3299199	0.775198	0.00387599	copia	Ivana
chr18	3303028	3308114	30.4932	0.152466	copia	Ale
chr18	3311402	3316150	3.88743	0.0194371	copia	Ivana
chr18	3680326	3685221	0	0	copia	Ivana
chr18	3845710	3850955	4.45321	0.022266	copia	Ale
chr18	4076254	4082036	8.89475	0.0444737	gypsy	CRM
chr18	4105751	4111026	7.66139	0.0383069	gypsy	Reina
chr18	4254696	4259295	4.65514	0.0232757	copia	Ale
chr18	4308492	4314831	3.7853	0.0189265	gypsy	CRM
chr18	4320961	4329490	3.28628	0.0164314	gypsy	Tekay
chr18	4346032	4350753	0.937872	0.00468936	copia	Ale
chr18	4405400	4418431	10.661	0.0533049	gypsy	CRM
chr18	4524487	4537920	13.354	0.0667698	gypsy	CRM
chr18	4615826	4629436	11.9032	0.0595162	gypsy	CRM
chr18	4683198	4688545	22.6104	0.113052	copia	Ivana
chr18	4774205	4779140	1.85764	0.00928819	copia	Ale
chr18	5043190	5048437	15.2758	0.0763788	gypsy	CRM
chr18	5079512	5084486	11.1306	0.0556532	copia	Ale
chr18	5200406	5206106	16.9584	0.084792	gypsy	Reina
chr18	5491687	5497085	3.9789	0.0198945	gypsy	Reina
chr18	5512341	5517232	6.83524	0.0341762	copia	Ale
chr18	5560151	5565805	7.61024	0.0380512	gypsy	CRM
chr18	5567903	5574774	7.27058	0.0363529	copia	Ikeros
chr18	5724372	5730865	17.6276	0.088138	copia	Ale
chr18	5771752	5781836	5.9608	0.029804	gypsy	Athila
chr18	5861813	5867719	3.25989	0.0162995	gypsy	Galadriel
chr18	6002763	6009508	1.24278	0.00621392	gypsy	CRM
chr18	6024438	6029292	17.774	0.08887	copia	Ale
chr18	6215818	6220958	17.1135	0.0855675	gypsy	Reina
chr18	6546625	6559871	1.30122	0.00650612	gypsy	Tekay
chr18	6649925	6655144	7.53494	0.0376747	gypsy	Reina
chr18	6671776	6678177	6.96038	0.0348019	copia	Ikeros
chr18	6692267	6696859	28.6227	0.143114	copia	Ale
chr18	6738914	6743728	16.9084	0.0845418	copia	Ale
chr18	6824689	6837707	5.69553	0.0284777	copia	Ale
chr18	6927363	6934060	16.2276	0.0811378	gypsy	CRM
chr18	6941530	6951957	3.11305	0.0155652	copia	Ale
chr18	6955340	6960162	21.2811	0.106405	copia	Ale
chr18	7335908	7345273	26.4987	0.132494	copia	Ivana
chr18	7371477	7376287	20.0631	0.100315	copia	Ale
chr18	7467303	7478491	25.9537	0.129768	gypsy	Ogre
chr18	7622175	7627395	0.851974	0.00425987	gypsy	Reina
chr18	7693505	7703413	9.38776	0.0469388	gypsy	Tekay
chr18	7849338	7857621	1.02434	0.00512168	gypsy	Tekay
chr18	8459973	8464639	21.3716	0.106858	copia	Ale
chr18	8468431	8474037	28.5524	0.142762	copia	TAR
chr18	8635841	8651908	5.36157	0.0268078	gypsy	Ogre
chr18	8938961	8944554	6.82441	0.034122	gypsy	Reina
chr18	9030053	9040215	17.3263	0.0866317	copia	Ale
chr18	9177055	9190957	4.19645	0.0209823	gypsy	Ogre
chr18	9230120	9238459	4.10303	0.0205151	gypsy	Tekay
chr18	9289641	9303702	1.32616	0.0066308	gypsy	Ogre
chr18	9781019	9786266	7.62579	0.0381289	copia	Ale
chr18	9796188	9801076	8.78003	0.0439001	copia	Ivana
chr18	9826414	9835696	11.069	0.0553452	gypsy	Athila
chr18	9841872	9848705	5.07715	0.0253858	copia	Ikeros
chr18	10410874	10415995	18.3742	0.091871	copia	Ale
chr18	10648065	10653051	2.97279	0.0148639	copia	Ivana
chr18	11004832	11009894	0	0	gypsy	Reina
chr18	11064019	11068930	2.10534	0.0105267	copia	Ale
chr18	11069329	11073926	17.84	0.0892	copia	Ivana
chr18	11702780	11707498	4.69024	0.0234512	copia	Ivana
chr18	11966404	11971612	2.13383	0.0106691	copia	Ivana
chr18	11978450	11986127	1.47877	0.00739383	copia	Ale
chr18	12014846	12019557	1.66671	0.00833353	copia	Ale
chr18	12052758	12058257	6.43588	0.0321794	copia	Tork
chr18	12585290	12590247	2.55756	0.0127878	copia	Ivana
chr18	13101928	13107208	6.07727	0.0303863	copia	Ale
chr18	13243464	13248057	3.46762	0.0173381	copia	Ivana
chr18	13252746	13257672	0	0	copia	Ale
chr18	13275431	13280480	2.67739	0.013387	gypsy	Reina
chr18	13471409	13476376	2.33869	0.0116934	copia	Ivana
chr18	13739299	13744602	2.13719	0.0106859	copia	Ale
chr18	13789525	13795112	1.33057	0.00665286	copia	Ale
chr18	13937347	13945028	9.43865	0.0471933	copia	Ivana
chr18	13974968	13980127	4.24092	0.0212046	copia	Ale
chr18	14023807	14028824	1.97412	0.00987062	copia	Ale
chr18	14045299	14052715	10.0478	0.050239	copia	Ale
chr18	14056345	14061705	6.93936	0.0346968	gypsy	Reina
chr18	14119137	14126793	10.7592	0.0537959	copia	Ivana
chr18	14301316	14307710	8.08521	0.040426	gypsy	Reina
chr18	14361047	14369565	1.61729	0.00808643	gypsy	Tekay
chr18	14393214	14398358	2.23021	0.011151	copia	Ivana
chr18	14527608	14534450	1.91021	0.00955105	copia	Ikeros
chr18	14537079	14542259	3.20883	0.0160442	copia	Ale
chr18	14555692	14560494	17.6363	0.0881813	copia	Ivana
chr18	14615654	14630654	1.55632	0.0077816	gypsy	Ogre
chr19	2302	7482	8.37699	0.0418849	gypsy	Reina
chr19	50884	56065	9.35261	0.046763	gypsy	Reina
chr19	66694	80804	1.16481	0.00582406	gypsy	Ogre
chr19	156194	161396	8.46078	0.0423039	copia	Ale
chr19	263547	279067	3.30402	0.0165201	gypsy	Ogre
chr19	301251	306035	2.69066	0.0134533	copia	Ale
chr19	413807	421134	7.82154	0.0391077	copia	Ivana
chr19	423992	429148	7.51151	0.0375576	copia	Ivana
chr19	438940	444047	3.41533	0.0170766	copia	Ale
chr19	473260	478396	8.65946	0.0432973	gypsy	Reina
chr19	512804	517630	2.10534	0.0105267	copia	Ale
chr19	519676	524722	7.57668	0.0378834	gypsy	Reina
chr19	527514	532363	0	0	copia	Ale
chr19	537841	542976	2.31722	0.0115861	copia	Ale
chr19	626507	631636	17.6293	0.0881464	copia	Ale
chr19	689850	694673	3.92927	0.0196463	copia	Ivana
chr19	757452	762619	3.46964	0.0173482	copia	Ale
chr19	1063762	1071847	8.92271	0.0446136	gypsy	Tekay
chr19	1136251	1141923	0.981298	0.00490649	gypsy	CRM
chr19	1177276	1181952	9.39375	0.0469688	copia	Ivana
chr19	1229346	1234568	0	0	copia	Ale
chr19	1329430	1334011	4.18891	0.0209446	copia	Ivana
chr19	1346951	1352241	1.61843	0.00809213	copia	Ivana
chr19	1363155	1367984	13.6832	0.0684159	copia	Ivana
chr19	1510819	1515977	1.71554	0.0085777	gypsy	Reina
chr19	1579829	1584832	4.2997	0.0214985	copia	Ivana
chr19	1654982	1660205	8.64146	0.0432073	gypsy	CRM
chr19	1708684	1714058	3.38528	0.0169264	gypsy	CRM
chr19	1805154	1810681	2.76209	0.0138104	gypsy	CRM
chr19	1824496	1839811	5.50136	0.0275068	copia	Ale
chr19	2201451	2206813	0.696867	0.00348433	copia	Ale
chr19	2233217	2238010	2.7399	0.0136995	copia	Ale
chr19	2261710	2275452	2.76829	0.0138415	gypsy	Ogre
chr19	2316784	2331886	21.5536	0.107768	gypsy	Tekay
chr19	2335640	2343166	7.4958	0.037479	gypsy	CRM
chr19	2346370	2351840	7.60845	0.0380422	copia	Ale
chr19	2506297	2514010	12.3964	0.0619819	gypsy	CRM
chr19	2546349	2551449	3.13751	0.0156876	copia	Ivana
chr19	2919581	2924474	8.58704	0.0429352	copia	Ale
chr19	2948758	2953894	1.12996	0.00564978	copia	Ale
chr19	3107408	3112189	5.11079	0.0255539	copia	Tork
chr19	3132424	3137633	15.521	0.077605	copia	Ale
chr19	3140781	3145329	6.93897	0.0346948	copia	Ale
chr19	3169852	3183370	2.56891	0.0128446	gypsy	Ogre
chr19	3241142	3249397	2.09995	0.0104998	gypsy	Tekay
chr19	3313102	3320147	2.46306	0.0123153	gypsy	Reina
chr19	3469154	3474190	8.46191	0.0423096	copia	Ivana
chr19	3568140	3573219	3.56639	0.0178319	gypsy	Reina
chr19	3599795	3604814	5.49623	0.0274812	copia	Ale
chr19	3604827	3609878	13.5771	0.0678854	copia	Ale
chr19	3642057	3646265	12.3114	0.0615568	copia	Ale
chr19	3695496	3700571	2.10947	0.0105473	copia	Ale
chr19	3756182	3761282	1.77125	0.00885625	gypsy	Reina
chr19	3764805	3769542	2.68473	0.0134236	copia	Ale
chr19	3909848	3920049	3.09152	0.0154576	gypsy	Athila
chr19	3990844	3996208	5.61074	0.0280537	copia	Ale
chr19	3996886	4003848	5.84877	0.0292438	copia	Ikeros
chr19	4025131	4029680	10.5337	0.0526686	copia	Ivana
chr19	4036226	4044025	16.0433	0.0802165	copia	Ale
chr19	4096334	4101501	3.11803	0.0155901	gypsy	Reina
chr19	4127130	4131920	2.25198	0.0112599	copia	Ivana
chr19	4170282	4175092	1.11422	0.00557109	copia	Ivana
chr19	4192890	4198114	3.33428	0.0166714	copia	Ivana
chr19	4222507	4229380	8.7447	0.0437235	copia	Ikeros
chr19	4241893	4247055	10.7557	0.0537784	copia	Ivana
chr19	4349562	4357577	0.439561	0.00219781	copia	Angela
chr19	4367755	4372378	1.18872	0.00594359	copia	Ivana
chr19	4414783	4419944	9.55644	0.0477822	copia	Ivana
chr19	4422802	4430146	9.30856	0.0465428	copia	Ivana
chr19	4521672	4526474	14.9679	0.0748393	copia	Ale
chr19	4773472	4778338	3.41914	0.0170957	copia	Ale
chr19	4778967	4786088	26.8669	0.134334	copia	Ale
chr19	4793988	4798536	12.1679	0.0608395	copia	Ale
chr19	4834316	4839696	11.2753	0.0563765	gypsy	CRM
chr19	4881350	4889006	3.16741	0.0158371	copia	Ikeros
chr19	5373328	5378506	4.16693	0.0208347	copia	Ale
chr19	5554875	5561045	0	0	copia	Ikeros
chr19	5638255	5651612	8.7026	0.043513	copia	Ivana
chr19	5926480	5931306	11.9315	0.0596573	copia	Ivana
chr19	6068730	6073833	3.56235	0.0178117	gypsy	Reina
chr19	6116366	6121506	4.48679	0.0224339	copia	Ivana
chr19	6166613	6171752	5.00403	0.0250201	copia	Ivana
chr19	6176912	6190840	7.04848	0.0352424	gypsy	Ogre
chr19	6450484	6455183	11.4487	0.0572436	copia	Ale
chr19	6502510	6509627	18.0618	0.0903089	copia	Ale
chr19	6528456	6535573	13.76	0.0688002	copia	Ale
chr19	6966190	6980581	1.01092	0.00505458	gypsy	Ogre
chr19	7231759	7241981	0.699107	0.00349553	gypsy	Athila
chr19	7347253	7352231	3.48996	0.0174498	copia	Ivana
chr19	7597316	7601833	7.98226	0.0399113	copia	Ivana
chr19	7846936	7856789	3.82754	0.0191377	gypsy	Athila
chr19	7916775	7922354	34.6574	0.173287	gypsy	Reina
chr19	8171113	8179251	36.9323	0.184661	copia	Ale
chr19	8415751	8420714	7.00283	0.0350142	copia	Ale
chr19	8939416	8944305	15.4952	0.0774762	copia	Ale
chr19	9034478	9039636	14.8181	0.0740904	gypsy	Reina
chr19	9096312	9105823	2.08093	0.0104046	copia	SIRE
chr19	9273355	9285475	6.1988	0.030994	gypsy	Ogre
chr19	9505969	9517857	5.80114	0.0290057	gypsy	Ogre
chr19	9552451	9561353	0.978897	0.00489448	gypsy	Tekay
chr19	9592373	9603935	3.371	0.016855	gypsy	Athila
chr19	9679200	9693118	20.7547	0.103773	gypsy	Ogre
chr19	9702096	9707059	0	0	copia	Ivana
chr19	9717911	9732284	0.93897	0.00469485	gypsy	Ogre
chr19	9763230	9769040	26.0657	0.130329	gypsy	CRM
chr19	9916111	9923642	9.15793	0.0457897	copia	Ale
chr19	10050046	10059527	8.09693	0.0404846	gypsy	Athila
chr19	10174784	10183791	0.786776	0.00393388	gypsy	Tekay
chr19	10207148	10213677	3.38807	0.0169403	copia	Ikeros
chr19	10412114	10416430	30.237	0.151185	gypsy	Reina
chr19	10480870	10485926	0.769235	0.00384617	copia	Ale
chr19	10506049	10511686	28.345	0.141725	gypsy	Galadriel
chr19	10541009	10553138	7.90495	0.0395248	gypsy	Ogre
chr19	10755354	10763595	4.71402	0.0235701	gypsy	Tekay
chr19	10784860	10795030	5.08901	0.0254451	gypsy	Athila
chr19	10841923	10850200	6.90777	0.0345389	gypsy	Tekay
chr19	10894057	10899238	7.39205	0.0369603	gypsy	Reina
chr19	10917757	10926038	5.41748	0.0270874	gypsy	Tekay
chr19	10935810	10946198	16.5156	0.0825778	gypsy	Athila
chr19	10981077	10995652	9.8703	0.0493515	gypsy	Ogre
chr19	10996441	11004440	1.14834	0.00574169	gypsy	Tekay
chr19	11008952	11022656	4.56148	0.0228074	gypsy	Ogre
chr19	11226604	11233799	17.6752	0.0883761	gypsy	CRM
chr19	11263775	11271002	19.1098	0.0955491	copia	Ale
chr19	11898193	11902945	0.740744	0.00370372	copia	Ale
chr19	11939832	11944497	11.9449	0.0597243	copia	Ivana
chr19	11993603	11999441	19.4484	0.097242	gypsy	Reina
chr19	12135044	12144225	2.4832	0.012416	copia	SIRE
chr19	12376025	12380982	13.1958	0.065979	copia	Ale
chr19	12504816	12509503	12.4855	0.0624275	copia	Ivana
chr19	12611440	12616106	4.87902	0.0243951	copia	Ivana
chr19	12813755	12819044	2.31348	0.0115674	copia	Ale
chr19	12895118	12909083	5.98289	0.0299144	copia	Ale
chr19	13095729	13101568	16.2521	0.0812604	copia	Ale
chr19	13275264	13280681	10.2353	0.0511763	copia	Ale
chr19	13294133	13299255	6.87339	0.034367	copia	Ale
chr19	13345002	13349489	20.9551	0.104776	copia	Ivana
[truncated: 51 more rows]

## Sheet: S9
Table S9 Distribution of RNAs on each regions of the genome of Salix dunnii.
Chr ID	mRNA	rRNA/28s	rRNA/18s	rRNA/5s	tRNA	ncRNA	Total
chr01	1855	0	0	0	30	12	1897
chr02	2023	0	0	0	33	29	2085
chr03	1643	0	0	0	35	15	1693
chr04	1621	0	0	0	36	25	1682
chr05	1909	0	0	0	36	48	1993
chr06	2160	0	0	0	42	43	2245
chr07	1202	4	1	0	22	20	1249
chr07-PAR1	516	0	0	0	7	5	528
chr07-X-LR	124	4	1	0	5	5	139
chr07-PAR2	562	0	0	0	10	10	582
chr08	1715	0	0	0	38	15	1768
chr09	1309	0	0	0	37	18	1364
chr10	1941	0	0	0	33	18	1992
chr11	1179	5	6	0	31	24	1245
chr12	1073	0	1	0	32	33	1139
chr13	1225	0	0	4	17	17	1263
chr14	1393	0	0	0	20	19	1432
chr15	1194	0	0	0	23	36	1253
chr16	2969	2	2	0	81	51	3105
chr17	1240	0	1	113	18	21	1393
chr18	1154	2	2	0	21	21	1200
chr19	1159	3	4	0	16	17	1199
Mt	84	0	1	1	19	9	114
Pt	33	2	2	0	26	2	65
ctg22	35	0	0	0	0	0	35
ctg24	11	0	0	0	1	0	12
ctg27	41	0	0	0	3	2	46
ctg42	1	0	0	0	0	0	1
ctg43	5	0	0	0	0	0	5
ctg54	16	0	0	0	0	0	16
ctg59	8	0	0	0	0	0	8
ctg63	2	0	0	0	0	0	2
Total	30200	18	20	118	650	495	31501

## Sheet: S10
Table S10 Statistics of RNAs of the genome of Salix dunnii.
Gene Number	31501
Transcript Number	31501
Transcript Number (AED<0.5)	27504
Average Gene Region Length (bp)	4095.84
Average Transcript Length (bp)	1615.99
Average CDS Length (bp)	1299.76
Average Exons per Transcript	6.07
Average Exon Length (bp)	266.19
Average Intron Length (bp)	390.78
mRNA Number	30200
mRNA length (bp)	128770743
Average mRNA Length (bp)	4263.93

[truncated: 14 more sheets: S11, S12, S13, S14, S15, S16, S17, S18, S19, S20, S21, S22, S23, S24]
